# Supplementary material for: SARS-CoV-2 vaccination, booster, and infection in pregnant population enhances passive immunity in neonates
Source: Nat Commun. 2023 Aug 10;14:4598. doi: 10.1038/s41467-023-39989-y (PMC10415289; doi:10.1038/s41467-023-39989-y)
Supplement: Supplementary file 4 — Source Data [file 41467_2023_39989_MOESM4_ESM.xlsx]

## Sheet: Figure 1
Delivery Year	Maternal Sample ID	Maternal IgG	Weeks elapsed last dose to delivery	Group
2020	C45	11		NoVx Inf
2020	C49	70		NoVx Inf
2020	C52	113		NoVx Inf
2020	C97	8.9		NoVx Inf
2020	C212	13		NoVx Inf
2020	C88	9.9		NoVx Inf
2020	C111	3.1		NoVx Inf
2020	C122	2.3		NoVx Inf
2020	C120	28		NoVx Inf
2020	C160	10		NoVx Inf
2020	C118	5		NoVx Inf
2020	C161	77		NoVx Inf
2020	C197	2.5		NoVx Inf
2020	C184	1.3		NoVx Inf
2020	C194	0.27		NoVx Inf
2020	C196	0.47		NoVx Inf
2020	C186	7.2		NoVx Inf
2020	C168	17		NoVx Inf
2020	C209	5		NoVx Inf
2020	C231	1.9		NoVx Inf
2020	C243	34		NoVx Inf
2020	C210	1.8		NoVx Inf
2020	C218	9.3		NoVx Inf
2020	C220	32		NoVx Inf
2020	C219	61		NoVx Inf
2020	C307	7.5		NoVx Inf
2020	C279	3.9		NoVx Inf
2020	C257	41		NoVx Inf
2020	C258	83		NoVx Inf
2020	C265	12		NoVx Inf
2020	C326	5.9		NoVx Inf
2020	C330	1.4		NoVx Inf
2020	C331	14		NoVx Inf
2020	C327	48		NoVx Inf
2020	C341	17		NoVx Inf
2020	C369	35		NoVx Inf
2020	C365	18		NoVx Inf
2020	C379	2.1		NoVx Inf
2020	C377	40		NoVx Inf
2020	C373	4.2		NoVx Inf
2020	C360	1.4		NoVx Inf
2020	C351	2.7		NoVx Inf
2020	C366	13		NoVx Inf
2020	C409	1.1		NoVx Inf
2020	C453	9.9		NoVx Inf
2020	C406	1.3		NoVx Inf
2020	C417	1.1		NoVx Inf
2020	C433	9.9		NoVx Inf
2020	C455	1.9		NoVx Inf
2020	C454	5.7		NoVx Inf
2020	C515	2.9		NoVx Inf
2020	C551	0.2		NoVx Inf
2020	C525	44		NoVx Inf
2020	C547	73		NoVx Inf
2020	C545	0.6		NoVx Inf
2020	C549	1.4		NoVx Inf
2020	C539	3.9		NoVx Inf
2020	C579	1.2		NoVx Inf
2020	C552	1.3		NoVx Inf
2020	C574	8.3		NoVx Inf
2020	C583	1.3		NoVx Inf
2020	C586	38		NoVx Inf
2020	C588	1		NoVx Inf
2020	C601	14		NoVx Inf
2020	C629	15		NoVx Inf
2020	C674	5.6		NoVx Inf
2020	C66	0.2		NoVx
2020	C73	0.2		NoVx
2020	C72	0.27		NoVx
2020	C71	0.2		NoVx
2020	C69	0.2		NoVx
2020	C70	0.2		NoVx
2020	C64	0.2		NoVx
2020	C68	0.2		NoVx
2020	C67	0.2		NoVx
2020	C74	0.2		NoVx
2020	C75	0.2		NoVx
2020	C76	0.2		NoVx
2020	C56	0.2		NoVx
2020	C153	0.2		NoVx
2020	C156	0.2		NoVx
2020	C130	0.47		NoVx
2020	C154	0.2		NoVx
2020	C155	0.2		NoVx
2020	C99	0.33		NoVx
2020	C84	0.2		NoVx
2020	C94	0.2		NoVx
2020	C89	0.2		NoVx
2020	C95	0.47		NoVx
2020	C90	0.2		NoVx
2020	C92	0.2		NoVx
2020	C85	0.2		NoVx
2020	C83	0.2		NoVx
2020	C82	0.2		NoVx
2020	C93	0.2		NoVx
2020	C98	0.2		NoVx
2020	C86	0.2		NoVx
2020	C96	0.33		NoVx
2020	C104	0.2		NoVx
2020	C109	0.2		NoVx
2020	C105	0.33		NoVx
2020	C115	0.2		NoVx
2020	C114	0.2		NoVx
2020	C106	0.2		NoVx
2020	C117	0.2		NoVx
2020	C110	0.2		NoVx
2020	C103	0.33		NoVx
2020	C108	0.2		NoVx
2020	C113	0.2		NoVx
2020	C101	0.2		NoVx
2020	C102	0.2		NoVx
2020	C107	0.2		NoVx
2020	C87	0.2		NoVx
2020	C206	0.2		NoVx
2020	C112	0.2		NoVx
2020	C129	0.2		NoVx
2020	C128	0.2		NoVx
2020	C124	0.2		NoVx
2020	C158	0.2		NoVx
2020	C123	0.2		NoVx
2020	C119	0.2		NoVx
2020	C157	0.2		NoVx
2020	C121	0.2		NoVx
2020	C116	0.2		NoVx
2020	C125	0.2		NoVx
2020	C127	0.2		NoVx
2020	C126	0.2		NoVx
2020	C163	0.2		NoVx
2020	C178	0.2		NoVx
2020	C185	0.2		NoVx
2020	C165	0.2		NoVx
2020	C187	0.2		NoVx
2020	C179	0.2		NoVx
2020	C167	0.2		NoVx
2020	C176	0.2		NoVx
2020	C181	0.4		NoVx
2020	C193	0.2		NoVx
2020	C177	0.2		NoVx
2020	C171	0.87		NoVx
2020	C183	0.2		NoVx
2020	C189	0.2		NoVx
2020	C174	0.2		NoVx
2020	C192	0.2		NoVx
2020	C190	0.2		NoVx
2020	C175	0.2		NoVx
2020	C180	0.2		NoVx
2020	C166	0.2		NoVx
2020	C188	0.2		NoVx
2020	C195	0.2		NoVx
2020	C172	0.2		NoVx
2020	C164	0.33		NoVx
2020	C205	0.27		NoVx
2020	C191	0.2		NoVx
2020	C169	0.2		NoVx
2020	C173	0.33		NoVx
2020	C170	0.2		NoVx
2020	C252	0.2		NoVx
2020	C223	0.33		NoVx
2020	C232	0.2		NoVx
2020	C253	0.2		NoVx
2020	C230	0.53		NoVx
2020	C237	0.2		NoVx
2020	C246	0.27		NoVx
2020	C244	0.2		NoVx
2020	C248	0.2		NoVx
2020	C225	0.2		NoVx
2020	C251	0.47		NoVx
2020	C233	0.2		NoVx
2020	C222	0.33		NoVx
2020	C247	0.27		NoVx
2020	C235	0.2		NoVx
2020	C229	0.2		NoVx
2020	C245	0.47		NoVx
2020	C240	0.2		NoVx
2020	C249	0.2		NoVx
2020	C241	0.2		NoVx
2020	C242	0.27		NoVx
2020	C226	0.2		NoVx
2020	C227	0.27		NoVx
2020	C221	0.27		NoVx
2020	C224	0.2		NoVx
2020	C250	0.2		NoVx
2020	C238	0.2		NoVx
2020	C234	0.2		NoVx
2020	C239	0.27		NoVx
2020	C228	0.2		NoVx
2020	C236	0.73		NoVx
2020	C292	0.2		NoVx
2020	C305	0.2		NoVx
2020	C311	0.27		NoVx
2020	C278	0.2		NoVx
2020	C295	0.2		NoVx
2020	C306	0.2		NoVx
2020	C275	0.2		NoVx
2020	C304	0.2		NoVx
2020	C280	0.87		NoVx
2020	C277	0.2		NoVx
2020	C312	0.2		NoVx
2020	C315	0.2		NoVx
2020	C319	0.2		NoVx
2020	C316	0.2		NoVx
2020	C289	0.4		NoVx
2020	C313	0.2		NoVx
2020	C281	0.2		NoVx
2020	C294	0.2		NoVx
2020	C308	0.27		NoVx
2020	C290	0.2		NoVx
2020	C274	0.73		NoVx
2020	C301	0.2		NoVx
2020	C297	0.2		NoVx
2020	C273	0.6		NoVx
2020	C318	0.2		NoVx
2020	C299	0.2		NoVx
2020	C320	0.2		NoVx
2020	C321	0.2		NoVx
2020	C268	0.2		NoVx
2020	C269	0.2		NoVx
2020	C271	0.2		NoVx
2020	C284	0.2		NoVx
2020	C293	0.2		NoVx
2020	C282	0.2		NoVx
2020	C270	0.2		NoVx
2020	C291	0.33		NoVx
2020	C310	0.27		NoVx
2020	C298	0.47		NoVx
2020	C317	0.2		NoVx
2020	C314	0.2		NoVx
2020	C309	0.2		NoVx
2020	C287	0.2		NoVx
2020	C296	0.2		NoVx
2020	C276	0.67		NoVx
2020	C288	0.2		NoVx
2020	C283	0.2		NoVx
2020	C272	0.33		NoVx
2020	C302	0.2		NoVx
2020	C286	0.47		NoVx
2020	C300	0.2		NoVx
2020	C285	0.2		NoVx
2020	C323	0.2		NoVx
2020	C303	0.2		NoVx
2020	C322	0.53		NoVx
2020	C339	0.2		NoVx
2020	C337	0.2		NoVx
2020	C335	0.2		NoVx
2020	C328	0.2		NoVx
2020	C329	0.2		NoVx
2020	C333	0.2		NoVx
2020	C336	0.2		NoVx
2020	C340	0.2		NoVx
2020	C338	0.2		NoVx
2020	C332	0.2		NoVx
2020	C334	0.2		NoVx
2020	C354	0.33		NoVx
2020	C372	0.33		NoVx
2020	C368	0.27		NoVx
2020	C349	0.33		NoVx
2020	C370	0.33		NoVx
2020	C350	0.27		NoVx
2020	C353	0.2		NoVx
2020	C380	0.2		NoVx
2020	C385	0.2		NoVx
2020	C375	0.33		NoVx
2020	C347	0.2		NoVx
2020	C381	0.2		NoVx
2020	C376	0.2		NoVx
2020	C386	0.2		NoVx
2020	C384	0.2		NoVx
2020	C382	0.2		NoVx
2020	C359	0.2		NoVx
2020	C357	0.2		NoVx
2020	C364	0.2		NoVx
2020	C355	0.2		NoVx
2020	C363	0.2		NoVx
2020	C371	0.6		NoVx
2020	C358	0.47		NoVx
2020	C374	0.2		NoVx
2020	C356	0.2		NoVx
2020	C378	0.2		NoVx
2020	C348	0.2		NoVx
2020	C346	0.2		NoVx
2020	C388	0.27		NoVx
2020	C352	0.33		NoVx
2020	C367	0.4		NoVx
2020	C362	0.2		NoVx
2020	C422	0.27		NoVx
2020	C434	0.2		NoVx
2020	C407	0.93		NoVx
2020	C410	0.53		NoVx
2020	C435	0.27		NoVx
2020	C408	0.93		NoVx
2020	C424	0.27		NoVx
2020	C411	0.8		NoVx
2020	C430	0.2		NoVx
2020	C420	0.33		NoVx
2020	C416	0.4		NoVx
2020	C402	0.2		NoVx
2020	C418	0.2		NoVx
2020	C429	0.2		NoVx
2020	C431	0.2		NoVx
2020	C404	0.2		NoVx
2020	C398	0.2		NoVx
2020	C400	0.2		NoVx
2020	C421	0.2		NoVx
2020	C425	0.2		NoVx
2020	C414	0.6		NoVx
2020	C415	0.4		NoVx
2020	C439	0.93		NoVx
2020	C426	0.2		NoVx
2020	C436	0.67		NoVx
2020	C423	0.47		NoVx
2020	C432	0.2		NoVx
2020	C427	0.2		NoVx
2020	C419	0.33		NoVx
2020	C428	0.2		NoVx
2020	C405	0.2		NoVx
2020	C401	0.2		NoVx
2020	C403	0.4		NoVx
2020	C399	0.2		NoVx
2020	C413	0.93		NoVx
2020	C412	0.27		NoVx
2020	C447	0.27		NoVx
2020	C444	0.6		NoVx
2020	C450	0.2		NoVx
2020	C446	0.2		NoVx
2020	C448	0.2		NoVx
2020	C449	0.2		NoVx
2020	C445	0.33		NoVx
2020	C442	0.67		NoVx
2020	C451	0.53		NoVx
2020	C452	0.2		NoVx
2020	C467	0.2		NoVx
2020	C470	0.27		NoVx
2020	C461	0.2		NoVx
2020	C468	0.2		NoVx
2020	C459	0.2		NoVx
2020	C466	0.2		NoVx
2020	C458	0.2		NoVx
2020	C465	0.2		NoVx
2020	C457	0.2		NoVx
2020	C469	0.2		NoVx
2020	C462	0.2		NoVx
2020	C479	0.2		NoVx
2020	C456	0.2		NoVx
2020	C464	0.2		NoVx
2020	C463	0.27		NoVx
2020	C460	0.2		NoVx
2020	C489	0.2		NoVx
2020	C494	0.2		NoVx
2020	C504	0.14		NoVx
2020	C508	0.2		NoVx
2020	C480	0.2		NoVx
2020	C492	0.47		NoVx
2020	C490	0.73		NoVx
2020	C497	0.17		NoVx
2020	C493	0.2		NoVx
2020	C491	0.2		NoVx
2020	C488	0.21		NoVx
2020	C513	0.2		NoVx
2020	C507	0.2		NoVx
2020	C503	0.25		NoVx
2020	C485	0.13		NoVx
2020	C502	0.2		NoVx
2020	C516	0.33		NoVx
2020	C483	0.31		NoVx
2020	C481	0.47		NoVx
2020	C487	0.19		NoVx
2020	C496	0.2		NoVx
2020	C482	0.2		NoVx
2020	C499	0.24		NoVx
2020	C506	0.22		NoVx
2020	C500	0.28		NoVx
2020	C498	0.12		NoVx
2020	C510	0.47		NoVx
2020	C512	0.2		NoVx
2020	C528	0.2		NoVx
2020	C486	0.41		NoVx
2020	C511	0.2		NoVx
2020	C501	0.19		NoVx
2020	C514	0.2		NoVx
2020	C495	0.25		NoVx
2020	C484	0.18		NoVx
2020	C509	0.2		NoVx
2020	C505	0.12		NoVx
2020	C542	0.2		NoVx
2020	C519	0.2		NoVx
2020	C532	0.2		NoVx
2020	C546	0.2		NoVx
2020	C526	0.33		NoVx
2020	C520	0.2		NoVx
2020	C521	0.47		NoVx
2020	C527	0.2		NoVx
2020	C534	0.2		NoVx
2020	C543	0.2		NoVx
2020	C529	0.2		NoVx
2020	C522	0.27		NoVx
2020	C550	0.33		NoVx
2020	C538	0.2		NoVx
2020	C523	0.33		NoVx
2020	C548	0.2		NoVx
2020	C541	0.6		NoVx
2020	C537	0.2		NoVx
2020	C535	0.2		NoVx
2020	C524	0.87		NoVx
2020	C540	0.2		NoVx
2020	C536	0.2		NoVx
2020	C533	0.2		NoVx
2020	C530	0.2		NoVx
2020	C544	0.2		NoVx
2020	C581	0.53		NoVx
2020	C554	0.2		NoVx
2020	C562	0.4		NoVx
2020	C578	0.2		NoVx
2020	C564	0.27		NoVx
2020	C566	0.2		NoVx
2020	C576	0.4		NoVx
2020	C577	0.47		NoVx
2020	C580	0.6		NoVx
2020	C555	0.33		NoVx
2020	C570	0.2		NoVx
2020	C565	0.2		NoVx
2020	C553	0.2		NoVx
2020	C572	0.4		NoVx
2020	C567	0.2		NoVx
2020	C563	0.4		NoVx
2020	C571	0.2		NoVx
2020	C559	0.27		NoVx
2020	C557	0.2		NoVx
2020	C569	0.2		NoVx
2020	C573	0.2		NoVx
2020	C582	0.47		NoVx
2020	C560	0.27		NoVx
2020	C584	0.2		NoVx
2020	C558	0.2		NoVx
2020	C561	0.2		NoVx
2020	C595	0.27		NoVx
2020	C590	0.2		NoVx
2020	C594	0.33		NoVx
2020	C593	0.2		NoVx
2020	C597	0.2		NoVx
2020	C592	0.2		NoVx
2020	C596	0.2		NoVx
2020	C598	0.2		NoVx
2020	C589	0.47		NoVx
2020	C585	0.4		NoVx
2020	C591	0.27		NoVx
2020	C587	0.27		NoVx
2020	C605	0.2		NoVx
2020	C604	0.2		NoVx
2020	C607	0.53		NoVx
2020	C603	0.2		NoVx
2020	C599	0.2		NoVx
2020	C600	0.2		NoVx
2020	C609	0.33		NoVx
2020	C608	0.2		NoVx
2020	C602	0.2		NoVx
2020	C606	0.2		NoVx
2020	C623	0.27		NoVx
2020	C630	0.2		NoVx
2020	C620	0.2		NoVx
2020	C621	0.2		NoVx
2020	C627	0.2		NoVx
2020	C632	0.24		NoVx
2020	C626	0.2		NoVx
2020	C633	0.2		NoVx
2020	C625	0.2		NoVx
2020	C619	0.87		NoVx
2020	C628	0.33		NoVx
2020	C631	0.17		NoVx
2020	C622	0.2		NoVx
2020	C634	0.17		NoVx
2020	C618	0.2		NoVx
2020	C624	0.2		NoVx
2020		0.15		NoVx
2021	C3072	0.2		NoVx
2021	C3241	0.15		NoVx
2020	C964	0.87		NoVx
2020	C967	0.47		NoVx
2020	C987	0.65		NoVx
2020	C995	0.51		NoVx
2020	C1015	0.4		NoVx
2020	C1013	0.6		NoVx
2020	C1021	0.45		NoVx
2021	C1057	0.73		NoVx
2021	C1056	0.7		NoVx
2021	C1274	1		NoVx
2021	C1442	1		NoVx
2021	C1624	0.15		NoVx
2021	C1607	0.15		NoVx
2021	C2155	1		NoVx
2021	C2163	1		NoVx
2021	C2134	0.15		NoVx
2021	C2214	1		NoVx
2021	C2335	1		NoVx
2021	C2820	1		NoVx
2021	C2961	1		NoVx
2021	C2957	1		NoVx
2021	C3136	0.15		NoVx
2021	C4209	0.2		NoVx
2021	C4680	0.4		NoVx
2021	C6209	0.4		NoVx
2021	C6212	0.47		NoVx
2021	C6213	0.53		NoVx
2021	C6208	0.2		NoVx
2022	C6404	0.2		NoVx
2022	C6468	0.2		NoVx
2022	C6486	0.47		NoVx
2022	C6595	0.2		NoVx
2022	C6898	0.4		NoVx
2021		0.2		NoVx
2021		0.2		NoVx
2021		0.2		NoVx
2021		0.2		NoVx
2021		0.2		NoVx
2021		0.2		NoVx
2021		0.27		NoVx
2021		0.2		NoVx
2021		0.2		NoVx
2021		0.27		NoVx
2021		0.2		NoVx
2021		0.2		NoVx
2021		0.27		NoVx
2021		0.2		NoVx
2021		0.33		NoVx
2021		0.87		NoVx
2021		0.8		NoVx
2021		0.2		NoVx
2021		0.27		NoVx
2021		0.2		NoVx
2021		0.2		NoVx
2021		0.2		NoVx
2021		0.2		NoVx
2021		0.2		NoVx
2021		0.2		NoVx
2021		0.27		NoVx
2021		0.2		NoVx
2021		0.2		NoVx
2021		0.2		NoVx
2021		0.2		NoVx
2021		0.2		NoVx
2021		0.2		NoVx
2021		0.2		NoVx
2021		0.2		NoVx
2021		0.2		NoVx
2021		0.2		NoVx
2021		0.2		NoVx
2021		0.2		NoVx
2021		0.67		NoVx
2021		0.2		NoVx
2021		0.4		NoVx
2021		0.53		NoVx
2021		0.2		NoVx
2021		0.2		NoVx
2021		0.2		NoVx
2021		0.2		NoVx
2021		0.2		NoVx
2021		0.2		NoVx
2021		0.2		NoVx
2021		0.2		NoVx
2021		0.2		NoVx
2021		0.2		NoVx
2021		0.47		NoVx
2021		0.47		NoVx
2021		0.2		NoVx
2021		0.2		NoVx
2021		0.2		NoVx
2021		0.2		NoVx
2021		0.2		NoVx
2021		0.2		NoVx
2021		0.2		NoVx
2021		0.2		NoVx
2021		0.2		NoVx
2021		0.2		NoVx
2021		0.2		NoVx
2021		0.2		NoVx
2021		0.2		NoVx
2021		0.2		NoVx
2021		0.2		NoVx
2021		0.2		NoVx
2021		0.2		NoVx
2021		0.2		NoVx
2021		0.2		NoVx
2021		0.47		NoVx
2021		0.2		NoVx
2021		0.2		NoVx
2021		0.2		NoVx
2021		0.2		NoVx
2021		0.53		NoVx
2021		0.2		NoVx
2021		0.2		NoVx
2021		0.2		NoVx
2021		0.2		NoVx
2021		0.73		NoVx
2021		0.2		NoVx
2021		0.2		NoVx
2021		0.2		NoVx
2021		0.2		NoVx
2021		0.2		NoVx
2021		0.2		NoVx
2021		0.2		NoVx
2021		0.2		NoVx
2021		0.2		NoVx
2021		0.2		NoVx
2021		0.2		NoVx
2021		0.2		NoVx
2021		0.2		NoVx
2021		0.2		NoVx
2021		0.2		NoVx
2021		0.2		NoVx
2021		0.2		NoVx
2021		0.53		NoVx
2021		0.2		NoVx
2021		0.2		NoVx
2021		0.2		NoVx
2021		0.2		NoVx
2021		0.2		NoVx
2021		0.2		NoVx
2021		0.2		NoVx
2021		0.2		NoVx
2021		0.2		NoVx
2021		0.2		NoVx
2021		0.2		NoVx
2021		0.2		NoVx
2021		0.2		NoVx
2021		0.2		NoVx
2021		0.2		NoVx
2021		0.2		NoVx
2021		0.2		NoVx
2021		0.2		NoVx
2021		0.33		NoVx
2021		0.2		NoVx
2021		0.2		NoVx
2021		0.2		NoVx
2021		0.2		NoVx
2021		0.2		NoVx
2021		0.2		NoVx
2021		0.2		NoVx
2021		0.2		NoVx
2021		0.2		NoVx
2021		0.2		NoVx
2021		0.2		NoVx
2021		0.2		NoVx
2021		0.6		NoVx
2021		0.2		NoVx
2021		0.2		NoVx
2021		0.2		NoVx
2021		0.2		NoVx
2021		0.2		NoVx
2021		0.2		NoVx
2021		0.2		NoVx
2021		0.73		NoVx
2021		0.2		NoVx
2021		0.2		NoVx
2021		0.2		NoVx
2021		0.2		NoVx
2021		0.2		NoVx
2021		0.2		NoVx
2021		0.2		NoVx
2021		0.2		NoVx
2021		0.2		NoVx
2021		0.2		NoVx
2021		0.2		NoVx
2021		0.2		NoVx
2021		0.2		NoVx
2021		0.2		NoVx
2021		0.87		NoVx
2021		0.2		NoVx
2021		0.2		NoVx
2021		0.2		NoVx
2021		0.47		NoVx
2021		0.2		NoVx
2021		0.2		NoVx
2021		0.2		NoVx
2021		0.2		NoVx
2021		0.2		NoVx
2021		0.2		NoVx
2021		0.2		NoVx
2021		0.53		NoVx
2021		0.2		NoVx
2021		0.2		NoVx
2021		0.2		NoVx
2021		0.2		NoVx
2021		0.2		NoVx
2021		0.2		NoVx
2021		0.2		NoVx
2021		0.2		NoVx
2021		0.2		NoVx
2021		0.2		NoVx
2021		0.2		NoVx
2021		0.2		NoVx
2021		0.2		NoVx
2021		0.2		NoVx
2021		0.2		NoVx
2021		0.2		NoVx
2021		0.2		NoVx
2021		0.2		NoVx
2021		0.2		NoVx
2021		0.2		NoVx
2021		0.2		NoVx
2021		0.2		NoVx
2021		0.2		NoVx
2021		0.2		NoVx
2021		0.2		NoVx
2021		0.2		NoVx
2021		0.2		NoVx
2021		0.2		NoVx
2021		0.2		NoVx
2021		0.2		NoVx
2021		0.2		NoVx
2021		0.2		NoVx
2021		0.2		NoVx
2021		0.2		NoVx
2021		0.2		NoVx
2021		0.2		NoVx
2021		0.2		NoVx
2021		0.2		NoVx
2021		0.2		NoVx
2021		0.2		NoVx
2021		0.2		NoVx
2021		0.2		NoVx
2021		0.2		NoVx
2021		0.2		NoVx
2021		0.2		NoVx
2021		0.2		NoVx
2021		0.2		NoVx
2021		0.2		NoVx
2021		0.2		NoVx
2021		0.2		NoVx
2021		0.2		NoVx
2021		0.2		NoVx
2021		0.2		NoVx
2021		0.2		NoVx
2021		0.2		NoVx
2021		0.2		NoVx
2021		0.2		NoVx
2021		0.2		NoVx
2021		0.2		NoVx
2021		0.2		NoVx
2021		0.2		NoVx
2021		0.2		NoVx
2021		0.2		NoVx
2021		0.53		NoVx
2021		0.2		NoVx
2021		0.2		NoVx
2021		0.2		NoVx
2021		0.2		NoVx
2021		0.2		NoVx
2021		0.2		NoVx
2021		0.2		NoVx
2021		0.2		NoVx
2021		0.2		NoVx
2021		0.2		NoVx
2021		0.2		NoVx
2021		0.2		NoVx
2021		0.2		NoVx
2021		0.2		NoVx
2021		0.2		NoVx
2021		0.2		NoVx
2021		0.2		NoVx
2021		0.2		NoVx
2021		0.2		NoVx
2021		0.2		NoVx
2021		0.2		NoVx
2021		0.2		NoVx
2021		0.2		NoVx
2021		0.2		NoVx
2021		0.2		NoVx
2021		0.8		NoVx
2021		0.2		NoVx
2021		0.2		NoVx
2021		0.2		NoVx
2021		0.2		NoVx
2021		0.2		NoVx
2021		0.2		NoVx
2021		0.2		NoVx
2021		0.2		NoVx
2021		0.2		NoVx
2021		0.53		NoVx
2021		0.2		NoVx
2021		0.2		NoVx
2021		0.2		NoVx
2021		0.2		NoVx
2021		0.2		NoVx
2021		0.2		NoVx
2021		0.2		NoVx
2021		0.2		NoVx
2021		0.2		NoVx
2021		0.2		NoVx
2021		0.2		NoVx
2021		0.2		NoVx
2021		0.2		NoVx
2021		0.2		NoVx
2021		0.2		NoVx
2021		0.2		NoVx
2021		0.2		NoVx
2021		0.27		NoVx
2021		0.2		NoVx
2021		0.2		NoVx
2021		0.2		NoVx
2021		0.2		NoVx
2021		0.2		NoVx
2021		0.2		NoVx
2021		0.87		NoVx
2021		0.2		NoVx
2021		0.2		NoVx
2021		0.2		NoVx
2021		0.6		NoVx
2021		0.2		NoVx
2021		0.2		NoVx
2021		0.2		NoVx
2021		0.2		NoVx
2021		0.2		NoVx
2021		0.47		NoVx
2021		0.2		NoVx
2021		0.2		NoVx
2021		0.2		NoVx
2021		0.2		NoVx
2021		0.27		NoVx
2021		0.2		NoVx
2021		0.2		NoVx
2021		0.2		NoVx
2021		0.2		NoVx
2021		0.2		NoVx
2021		0.2		NoVx
2021		0.2		NoVx
2021		0.2		NoVx
2021		0.2		NoVx
2021		0.2		NoVx
2021		0.2		NoVx
2021		0.2		NoVx
2021		0.2		NoVx
2021		0.2		NoVx
2021		0.2		NoVx
2021		0.2		NoVx
2021		0.2		NoVx
2021		0.27		NoVx
2021		0.2		NoVx
2021		0.2		NoVx
2021		0.2		NoVx
2021		0.2		NoVx
2021		0.2		NoVx
2021		0.2		NoVx
2021		0.2		NoVx
2021		0.2		NoVx
2021		0.2		NoVx
2021		0.2		NoVx
2021		0.2		NoVx
2021		0.2		NoVx
2021		0.2		NoVx
2021		0.2		NoVx
2021		0.2		NoVx
2021		0.2		NoVx
2021		0.2		NoVx
2021		0.2		NoVx
2021		0.87		NoVx
2021		0.2		NoVx
2021		0.2		NoVx
2021		0.2		NoVx
2021		0.2		NoVx
2021		0.2		NoVx
2021		0.2		NoVx
2021		0.2		NoVx
2021		0.2		NoVx
2021		0.2		NoVx
2021		0.2		NoVx
2021		0.2		NoVx
2021		0.2		NoVx
2021		0.2		NoVx
2021		0.2		NoVx
2021		0.2		NoVx
2021		0.2		NoVx
2021		0.2		NoVx
2021		0.2		NoVx
2021		0.2		NoVx
2021		0.2		NoVx
2021		0.2		NoVx
2021		0.2		NoVx
2021		0.2		NoVx
2021		0.2		NoVx
2021		0.87		NoVx
2021		0.2		NoVx
2021		0.2		NoVx
2021		0.2		NoVx
2021		0.2		NoVx
2021		0.2		NoVx
2021		0.2		NoVx
2021		0.2		NoVx
2021		0.2		NoVx
2021		0.2		NoVx
2021		0.2		NoVx
2021		0.2		NoVx
2021		0.47		NoVx
2021		0.2		NoVx
2021		0.2		NoVx
2021		0.2		NoVx
2021		0.2		NoVx
2021		0.2		NoVx
2021		0.2		NoVx
2021		0.73		NoVx
2021		0.2		NoVx
2021		0.2		NoVx
2021		0.2		NoVx
2021		0.2		NoVx
2021		0.47		NoVx
2021		0.6		NoVx
2021		0.2		NoVx
2021		0.2		NoVx
2021		0.2		NoVx
2021		0.2		NoVx
2021		0.2		NoVx
2021		0.2		NoVx
2021		0.2		NoVx
2021		0.2		NoVx
2021		0.2		NoVx
2021		0.93		NoVx
2021		0.2		NoVx
2021		0.2		NoVx
2021		0.2		NoVx
2021		0.2		NoVx
2021		0.2		NoVx
2021		0.2		NoVx
2021		0.2		NoVx
2021		0.2		NoVx
2021		0.2		NoVx
2021		0.2		NoVx
2021		0.2		NoVx
2021		0.2		NoVx
2021		0.2		NoVx
2021		0.2		NoVx
2021		0.27		NoVx
2021		0.2		NoVx
2021		0.2		NoVx
2021		0.2		NoVx
2021		0.2		NoVx
2021		0.2		NoVx
2021		0.2		NoVx
2021		0.2		NoVx
2021		0.2		NoVx
2021		0.2		NoVx
2021		0.2		NoVx
2021		0.2		NoVx
2021		0.2		NoVx
2021		0.2		NoVx
2021		0.73		NoVx
2021		0.2		NoVx
2021		0.2		NoVx
2021		0.2		NoVx
2021		0.27		NoVx
2021		0.2		NoVx
2021		0.2		NoVx
2021		0.2		NoVx
2021		0.2		NoVx
2021		0.2		NoVx
2021		0.2		NoVx
2021		0.2		NoVx
2021		0.2		NoVx
2021		0.2		NoVx
2021		0.2		NoVx
2021		0.2		NoVx
2021		0.2		NoVx
2021		0.2		NoVx
2021		0.2		NoVx
2021		0.2		NoVx
2021		0.2		NoVx
2021		0.2		NoVx
2021		0.2		NoVx
2021		0.2		NoVx
2021		0.2		NoVx
2021		0.2		NoVx
2021		0.2		NoVx
2021		0.2		NoVx
2021		0.15		NoVx
2021		0.15		NoVx
2021		0.15		NoVx
2021		0.15		NoVx
2021		0.25		NoVx
2021		0.15		NoVx
2021		0.15		NoVx
2021		0.15		NoVx
2021		0.15		NoVx
2021		0.15		NoVx
2021		0.15		NoVx
2021		0.15		NoVx
2021		0.15		NoVx
2021		0.15		NoVx
2021		0.15		NoVx
2021		0.15		NoVx
2021		0.15		NoVx
2021		0.15		NoVx
2021		0.15		NoVx
2021		0.15		NoVx
2021		0.65		NoVx
2021		0.15		NoVx
2021		0.15		NoVx
2021		0.15		NoVx
2021		0.15		NoVx
2021		0.2		NoVx
2021		0.15		NoVx
2021		0.15		NoVx
2021		0.15		NoVx
2021		0.15		NoVx
2021		0.15		NoVx
2021		0.15		NoVx
2021		0.15		NoVx
2021		0.2		NoVx
2021		0.15		NoVx
2021		0.15		NoVx
2021		0.15		NoVx
2021		0.15		NoVx
2021		0.15		NoVx
2021		0.15		NoVx
2021		0.15		NoVx
2021		0.15		NoVx
2021		0.15		NoVx
2021		0.15		NoVx
2021		0.15		NoVx
2021		0.15		NoVx
2021		0.16		NoVx
2021		0.15		NoVx
2021		0.15		NoVx
2021		0.2		NoVx
2021		0.2		NoVx
2021		0.2		NoVx
2021		0.2		NoVx
2021		0.6		NoVx
2021		0.2		NoVx
2021		0.2		NoVx
2021		0.2		NoVx
2021		0.27		NoVx
2021		0.2		NoVx
2021		0.2		NoVx
2021		0.15		NoVx
2021		0.2		NoVx
2021		0.15		NoVx
2021		0.15		NoVx
2021		0.2		NoVx
2021		0.2		NoVx
2021		0.15		NoVx
2021		0.15		NoVx
2021		0.35		NoVx
2021		0.15		NoVx
2021		0.15		NoVx
2021		0.15		NoVx
2021		0.15		NoVx
2021		0.15		NoVx
2021		0.15		NoVx
2021		0.15		NoVx
2021		0.15		NoVx
2021		0.15		NoVx
2021		0.25		NoVx
2021		0.18		NoVx
2021		0.15		NoVx
2021		0.15		NoVx
2021		0.15		NoVx
2021		0.15		NoVx
2021		0.15		NoVx
2021		0.15		NoVx
2021		0.15		NoVx
2021		0.15		NoVx
2021		0.15		NoVx
2021		0.15		NoVx
2021		0.15		NoVx
2021		0.15		NoVx
2021		0.15		NoVx
2021		0.15		NoVx
2021		0.15		NoVx
2021		0.2		NoVx
2021		0.15		NoVx
2021		0.95		NoVx
2021		0.15		NoVx
2021		0.15		NoVx
2021		0.15		NoVx
2021		0.15		NoVx
2021		0.51		NoVx
2021		0.15		NoVx
2021		0.15		NoVx
2021		0.5		NoVx
2021		0.15		NoVx
2021		0.15		NoVx
2021		0.15		NoVx
2021		0.15		NoVx
2021		0.15		NoVx
2021		0.15		NoVx
2021		0.15		NoVx
2021		0.35		NoVx
2021		0.15		NoVx
2021		0.15		NoVx
2021		0.15		NoVx
2021		0.15		NoVx
2021		0.15		NoVx
2021		0.15		NoVx
2021		0.15		NoVx
2021		0.15		NoVx
2021		0.15		NoVx
2021		0.15		NoVx
2021		0.154		NoVx
2021		0.15		NoVx
2021		0.15		NoVx
2021		0.15		NoVx
2021		0.15		NoVx
2021		0.65		NoVx
2021		0.15		NoVx
2021		0.15		NoVx
2021		0.15		NoVx
2021		0.15		NoVx
2021		0.15		NoVx
2021		0.2		NoVx
2021		0.15		NoVx
2021		0.15		NoVx
2021		0.15		NoVx
2021		0.15		NoVx
2021		0.15		NoVx
2021		0.15		NoVx
2021		0.15		NoVx
2021		0.15		NoVx
2021		0.15		NoVx
2021		0.15		NoVx
2021		0.15		NoVx
2021		0.15		NoVx
2021		0.15		NoVx
2021		0.15		NoVx
2021		0.15		NoVx
2021		0.15		NoVx
2021		0.15		NoVx
2021		0.15		NoVx
2021		0.15		NoVx
2021		0.51		NoVx
2021		0.15		NoVx
2021		0.15		NoVx
2021		0.22		NoVx
2021		0.15		NoVx
2021		0.15		NoVx
2021		0.25		NoVx
2021		0.15		NoVx
2021		0.15		NoVx
2021		0.15		NoVx
2021		0.45		NoVx
2021		0.15		NoVx
2021		0.15		NoVx
2021		0.15		NoVx
2021		0.15		NoVx
2021		0.15		NoVx
2021		0.15		NoVx
2021		0.15		NoVx
2021		0.15		NoVx
2021		0.15		NoVx
2021		0.2		NoVx
2021		0.15		NoVx
2021		0.15		NoVx
2021		0.2		NoVx
2021		0.15		NoVx
2021		0.456		NoVx
2021		0.15		NoVx
2021		0.2		NoVx
2021		0.15		NoVx
2021		0.23		NoVx
2021		0.15		NoVx
2021		0.15		NoVx
2021		0.15		NoVx
2021		0.15		NoVx
2021		0.15		NoVx
2021		0.15		NoVx
2021		0.15		NoVx
2021		0.15		NoVx
2021		0.15		NoVx
2021		0.15		NoVx
2021		0.15		NoVx
2021		0.2		NoVx
2021		0.15		NoVx
2021		0.15		NoVx
2021		0.2		NoVx
2021		0.15		NoVx
2021		0.15		NoVx
2021		0.15		NoVx
2021		0.15		NoVx
2021		0.3		NoVx
2021		0.15		NoVx
2021		0.15		NoVx
2021		0.3		NoVx
2021		0.15		NoVx
2021		0.2		NoVx
2021		0.15		NoVx
2021		0.15		NoVx
2021		0.15		NoVx
2021		0.3		NoVx
2021		0.25		NoVx
2021		0.2		NoVx
2021		0.15		NoVx
2021		0.15		NoVx
2021		0.15		NoVx
2021		0.15		NoVx
2021		0.15		NoVx
2021		0.15		NoVx
2021		0.2		NoVx
2021		0.15		NoVx
2021		0.15		NoVx
2021		0.15		NoVx
2021		0.15		NoVx
2021		0.2		NoVx
2021		0.15		NoVx
2021		0.15		NoVx
2021		0.15		NoVx
2021		0.15		NoVx
2021		0.15		NoVx
2021		0.15		NoVx
2021		0.15		NoVx
2021		0.15		NoVx
2021		0.2		NoVx
2021		0.15		NoVx
2021		0.25		NoVx
2021		0.15		NoVx
2021		0.15		NoVx
2021		0.15		NoVx
2021		0.15		NoVx
2021		0.15		NoVx
2021		0.15		NoVx
2021		0.15		NoVx
2021		0.15		NoVx
2021		0.15		NoVx
2021		0.15		NoVx
2021		0.15		NoVx
2021		0.15		NoVx
2021		0.15		NoVx
2021		0.15		NoVx
2021		0.65		NoVx
2021		0.15		NoVx
2021		0.15		NoVx
2021		0.15		NoVx
2021		0.15		NoVx
2021		0.2		NoVx
2021		0.15		NoVx
2021		0.15		NoVx
2021		0.15		NoVx
2021		0.2		NoVx
2021		0.15		NoVx
2021		0.15		NoVx
2021		0.15		NoVx
2021		0.2		NoVx
2021		0.15		NoVx
2021		0.15		NoVx
2021		0.2		NoVx
2021		0.15		NoVx
2021		0.15		NoVx
2021		0.15		NoVx
2021		0.15		NoVx
2021		0.2		NoVx
2021		0.15		NoVx
2021		0.25		NoVx
2021		0.15		NoVx
2021		0.15		NoVx
2021		0.2		NoVx
2021		0.15		NoVx
2021		0.15		NoVx
2021		0.15		NoVx
2021		0.2		NoVx
2021		0.15		NoVx
2021		0.2		NoVx
2021		0.15		NoVx
2021		0.2		NoVx
2021		0.15		NoVx
2021		0.15		NoVx
2021		0.15		NoVx
2021		0.15		NoVx
2021		0.15		NoVx
2021		0.15		NoVx
2021		0.15		NoVx
2021		0.15		NoVx
2021		0.15		NoVx
2021		0.15		NoVx
2021		0.15		NoVx
2021		0.15		NoVx
2021		0.15		NoVx
2021		0.15		NoVx
2021		0.15		NoVx
2021		0.15		NoVx
2021		0.15		NoVx
2021		0.15		NoVx
2021		0.15		NoVx
2021		0.15		NoVx
2021		0.15		NoVx
2021		0.15		NoVx
2021		0.15		NoVx
2021		0.25		NoVx
2021		0.15		NoVx
2021		0.2		NoVx
2021		0.15		NoVx
2021		0.2		NoVx
2021		0.15		NoVx
2021		0.15		NoVx
2021		0.15		NoVx
2021		0.15		NoVx
2021		0.15		NoVx
2021		0.45		NoVx
2021		0.2		NoVx
2021		0.15		NoVx
2021		0.35		NoVx
2021		0.15		NoVx
2021		0.15		NoVx
2021		0.15		NoVx
2021		0.15		NoVx
2021		0.15		NoVx
2021		0.15		NoVx
2021		0.6		NoVx
2021		0.65		NoVx
2021		0.15		NoVx
2021		0.15		NoVx
2021		0.15		NoVx
2021		0.2		NoVx
2021		0.15		NoVx
2021		0.15		NoVx
2021		0.15		NoVx
2021		0.15		NoVx
2021		0.15		NoVx
2021		0.15		NoVx
2021		0.15		NoVx
2021		0.15		NoVx
2021		0.15		NoVx
2021		0.15		NoVx
2021		0.15		NoVx
2021		0.15		NoVx
2021		0.15		NoVx
2021		0.15		NoVx
2021		0.15		NoVx
2021		0.15		NoVx
2021		0.15		NoVx
2021		0.15		NoVx
2021		0.15		NoVx
2021		0.15		NoVx
2021		0.15		NoVx
2021		0.15		NoVx
2021		0.4		NoVx
2021		0.15		NoVx
2021		0.15		NoVx
2021		0.15		NoVx
2021		0.25		NoVx
2021		0.55		NoVx
2021		0.2		NoVx
2021		0.15		NoVx
2021		0.15		NoVx
2021		0.15		NoVx
2021		0.15		NoVx
2021		0.15		NoVx
2021		0.15		NoVx
2021		0.15		NoVx
2021		0.15		NoVx
2021		0.15		NoVx
2021		0.15		NoVx
2021		0.15		NoVx
2021		0.15		NoVx
2021		0.2		NoVx
2021		0.15		NoVx
2021		0.15		NoVx
2021		0.15		NoVx
2021		0.3		NoVx
2021		0.15		NoVx
2021		0.15		NoVx
2021		0.15		NoVx
2021		0.15		NoVx
2021		0.15		NoVx
2021		0.15		NoVx
2021		0.15		NoVx
2021		0.15		NoVx
2021		0.15		NoVx
2021		0.15		NoVx
2021		0.15		NoVx
2021		0.15		NoVx
2021		0.15		NoVx
2021		0.15		NoVx
2021		0.7		NoVx
2021		0.35		NoVx
2021		0.15		NoVx
2021		0.15		NoVx
2021		0.15		NoVx
2021		0.15		NoVx
2021		0.15		NoVx
2021		0.15		NoVx
2021		0.15		NoVx
2021		0.15		NoVx
2021		0.15		NoVx
2021		0.15		NoVx
2021		0.15		NoVx
2021		0.15		NoVx
2021		0.15		NoVx
2021		0.15		NoVx
2021		0.15		NoVx
2021		0.15		NoVx
2021		0.15		NoVx
2021		0.15		NoVx
2021		0.15		NoVx
2021		0.15		NoVx
2021		0.35		NoVx
2021		0.15		NoVx
2021		0.3		NoVx
2021		0.15		NoVx
2021		0.15		NoVx
2021		0.15		NoVx
2021		0.15		NoVx
2021		0.2		NoVx
2021		0.15		NoVx
2021		0.1		NoVx
2021		0.2		NoVx
2021		0.15		NoVx
2021		0.15		NoVx
2021		0.15		NoVx
2021		0.15		NoVx
2021		0.15		NoVx
2021		0.15		NoVx
2021		0.15		NoVx
2021		0.6		NoVx
2021		0.15		NoVx
2021		0.15		NoVx
2021		0.15		NoVx
2021		0.15		NoVx
2021		0.2		NoVx
2021		0.15		NoVx
2021		0.3		NoVx
2021		0.15		NoVx
2021		0.55		NoVx
2021		0.15		NoVx
2021		0.15		NoVx
2021		0.15		NoVx
2021		0.15		NoVx
2021		0.15		NoVx
2021		0.15		NoVx
2021		0.15		NoVx
2021		0.15		NoVx
2021		0.15		NoVx
2021		0.12		NoVx
2021		0.15		NoVx
2021		0.15		NoVx
2021		0.2		NoVx
2021		0.15		NoVx
2021		0.2		NoVx
2021		0.19		NoVx
2021		0.15		NoVx
2021		0.15		NoVx
2021		0.15		NoVx
2021		0.15		NoVx
2021		0.2		NoVx
2021		0.15		NoVx
2021		0.15		NoVx
2021		0.2		NoVx
2021		0.15		NoVx
2021		0.15		NoVx
2021		0.15		NoVx
2021		0.15		NoVx
2021		0.51		NoVx
2021		0.15		NoVx
2021		0.15		NoVx
2021		0.15		NoVx
2021		0.85		NoVx
2021		0.15		NoVx
2021		0.15		NoVx
2021		0.15		NoVx
2021		0.15		NoVx
2021		0.15		NoVx
2021		0.15		NoVx
2021		0.15		NoVx
2021		0.15		NoVx
2021		0.15		NoVx
2021		0.5		NoVx
2021		0.15		NoVx
2021		0.15		NoVx
2021		0.15		NoVx
2021		0.15		NoVx
2021		0.15		NoVx
2021		0.2		NoVx
2021		0.15		NoVx
2021		0.15		NoVx
2021		0.15		NoVx
2021		0.15		NoVx
2021		0.55		NoVx
2021		0.15		NoVx
2021		0.15		NoVx
2021		0.15		NoVx
2021		0.15		NoVx
2021		0.15		NoVx
2021		0.15		NoVx
2021		0.15		NoVx
2021		0.15		NoVx
2021		0.15		NoVx
2021		0.15		NoVx
2021		0.15		NoVx
2021		0.2		NoVx
2021		0.59		NoVx
2021		0.15		NoVx
2021		0.31		NoVx
2021		0.95		NoVx
2021		0.1		NoVx
2021		0.15		NoVx
2021		0.2		NoVx
2021		0.15		NoVx
2021		0.15		NoVx
2021		0.15		NoVx
2021		0.15		NoVx
2021		0.15		NoVx
2021		0.15		NoVx
2021		0.15		NoVx
2021		0.15		NoVx
2021		0.15		NoVx
2021		0.15		NoVx
2021		0.31		NoVx
2021		0.2		NoVx
2021		0.15		NoVx
2021		0.2		NoVx
2021		0.15		NoVx
2021		0.15		NoVx
2021		0.2		NoVx
2021		0.15		NoVx
2021		0.65		NoVx
2021		0.7		NoVx
2021		0.25		NoVx
2021		0.15		NoVx
2021		0.15		NoVx
2021		0.15		NoVx
2021		0.2		NoVx
2021		0.15		NoVx
2021		0.3		NoVx
2021		0.15		NoVx
2021		0.15		NoVx
2021		0.15		NoVx
2021		0.15		NoVx
2021		0.15		NoVx
2021		0.15		NoVx
2021		0.15		NoVx
2021		0.15		NoVx
2021		0.15		NoVx
2021		0.15		NoVx
2021		0.15		NoVx
2021		0.15		NoVx
2021		0.15		NoVx
2021		0.75		NoVx
2021		0.15		NoVx
2021		0.15		NoVx
2021		0.2		NoVx
2021		0.2		NoVx
2021		0.15		NoVx
2021		0.15		NoVx
2021		0.15		NoVx
2021		0.15		NoVx
2021		0.15		NoVx
2021		0.15		NoVx
2021		0.15		NoVx
2021		0.2		NoVx
2021		0.15		NoVx
2021		0.15		NoVx
2021		0.15		NoVx
2021		0.15		NoVx
2021		0.15		NoVx
2021		0.15		NoVx
2021		0.15		NoVx
2021		0.5		NoVx
2021		0.15		NoVx
2021		0.13		NoVx
2021		0.15		NoVx
2021		0.15		NoVx
2021		0.2		NoVx
2021		0.43		NoVx
2021		0.2		NoVx
2021		0.65		NoVx
2021		0.2		NoVx
2021		0.3		NoVx
2021		0.53		NoVx
2021		0.2		NoVx
2021		0.15		NoVx
2021		0.15		NoVx
2021		0.15		NoVx
2021		0.25		NoVx
2021		0.35		NoVx
2021		0.2		NoVx
2021		0.2		NoVx
2021		0.15		NoVx
2021		0.2		NoVx
2021		0.15		NoVx
2021		0.5		NoVx
2021		0.53		NoVx
2021		0.5		NoVx
2021		0.2		NoVx
2021		0.2		NoVx
2021		0.15		NoVx
2021		0.5		NoVx
2021		0.2		NoVx
2021		0.5		NoVx
2021		0.9		NoVx
2021		0.15		NoVx
2021		0.23		NoVx
2021		0.65		NoVx
2021		0.15		NoVx
2021		0.15		NoVx
2021		0.15		NoVx
2021		0.15		NoVx
2021		0.15		NoVx
2021		0.15		NoVx
2021		0.15		NoVx
2021		0.15		NoVx
2021		0.145		NoVx
2021		0.15		NoVx
2021		0.15		NoVx
2021		0.15		NoVx
2021		0.15		NoVx
2021		0.15		NoVx
2021		0.9		NoVx
2021		0.15		NoVx
2021		0.15		NoVx
2021		0.15		NoVx
2021		0.15		NoVx
2021		0.15		NoVx
2021		0.15		NoVx
2021		0.15		NoVx
2021		0.15		NoVx
2021		0.2		NoVx
2021		0.15		NoVx
2021		0.15		NoVx
2021		0.15		NoVx
2021		0.15		NoVx
2021		0.15		NoVx
2021		0.15		NoVx
2021		0.4		NoVx
2021		0.9		NoVx
2021		0.2		NoVx
2021		0.53		NoVx
2021		0.2		NoVx
2021		0.55		NoVx
2021		0.8		NoVx
2021		0.4		NoVx
2021		0.2		NoVx
2021		0.2		NoVx
2021		0.15		NoVx
2021		0.2		NoVx
2021		0.2		NoVx
2021		0.15		NoVx
2021		0.15		NoVx
2021		0.2		NoVx
2021		0.15		NoVx
2021		0.15		NoVx
2021		0.15		NoVx
2021		0.15		NoVx
2021		0.15		NoVx
2021		0.2		NoVx
2021		0.2		NoVx
2021		0.15		NoVx
2021		0.15		NoVx
2021		0.67		NoVx
2021		0.15		NoVx
2021		0.2		NoVx
2021		0.2		NoVx
2021		0.2		NoVx
2021		0.2		NoVx
2021		0.2		NoVx
2021		0.2		NoVx
2021		0.2		NoVx
2021		0.2		NoVx
2021		0.2		NoVx
2021		0.2		NoVx
2021		0.05		NoVx
2021		0.2		NoVx
2021		0.2		NoVx
2021		0.2		NoVx
2021		0.27		NoVx
2021		0.27		NoVx
2021		0.2		NoVx
2021		0.2		NoVx
2021		0.15		NoVx
2021		0.2		NoVx
2021		0.2		NoVx
2021		0.2		NoVx
2021		0.27		NoVx
2021		0.15		NoVx
2021	C1800	0.15	-0.14	PartVx
2021	C1933	157	-0.86	PartVx Inf
2021	C1692	0.7	-3.14	FullVx
2021	C1995	2.8	-5.29	FullVx
2021	C2004	137	-2.14	FullVx Inf
2021	C2013	353	-3.71	FullVx Inf
2021	C2077	120	-5	FullVx Inf
2021	C2301	2.3	-7.86	FullVx
2021	C2352	3.3	-4.43	FullVx
2021	C2440	12	-8.57	FullVx
2021	C2600	5.7	-10.29	FullVx
2021	C2798	83	-10.43	FullVx Inf
2021	C2953	6.1	-11.14	FullVx
2021	C3494	4.2	-16.29	FullVx
2021	C3570	15	-13	FullVx
2021	C3641	17	-13.43	FullVx Inf
2021	C3758	17	-19	FullVx
2021	C3768	35	-17.29	FullVx
2021	C3851	14	-14.71	FullVx
2021	C4114	4	-17.57	FullVx
2021	C4187	5.7	-14.29	FullVx
2021	C4300	1.3	-23.57	FullVx
2021	C4297	4	-23.29	FullVx
2021	C4455	1.6	-21.14	FullVx
2021	C4506	8.8	-20.43	FullVx
2021	C4596	59	-21.29	FullVx
2021	C4734	2	-25.71	FullVx
2021	C4851	66	-24.71	FullVx
2021	C4862	9	-23.14	FullVx
2021	C5013	11	-28.71	FullVx
2021	C5041	7.6	-30.29	FullVx
2021	C5095	19	-29.14	FullVx
2021	C5287	29	-30.14	FullVx
2021	C5395	1.1	-29.71	FullVx
2021	C5435	170	-32.57	FullVx
2021	C5428	6.3	-28.86	FullVx
2021	C6201	33	-38.29	FullVx
2021	C6276	5.8	-16.29	FullVx
2022	C6358	267	-40.71	FullVx Inf
2022	C6410	143	-25.71	FullVx Inf
2022	C6503	250	-37.29	FullVx Inf
2022	C7799	174	-54.71	FullVx Inf
2022	C7932	14	-51.71	FullVx Inf
2021	C5815	599	-2.86	BoostVx
2021	C5941	145	-4.14	BoostVx
2021	C5939	227	-3.43	BoostVx
2021	C5869	11	-2.57	BoostVx
2021	C5874	164	-4.71	BoostVx
2021	C6159	184	-6.14	BoostVx
2021	C6204	61	-7.86	BoostVx
2022	C6309	290	-6.14	BoostVx
2022	C6336	111	-7.29	BoostVx Inf
2022	C6596	82	-21.57	BoostVx
2022	C6787	100	-14.14	BoostVx
2022	C6797	558	-14.57	BoostVx Inf
2022	C7001	587	-13.14	BoostVx Inf
2022	C6938	148	-17.86	BoostVx
2022	C7059	205	-15	BoostVx
2022	C7170	1.7	-30.71	BoostVx
2022	C7299	75	-19.71	BoostVx
2022	C7292	258	-14.14	BoostVx Inf
2022	C7458	0.73	-19.71	BoostVx
2022	C7445	182	-18.43	BoostVx
2022	C7590	118	-10.43	BoostVx
2022	C7173	611	-11.71	FullVx Inf
2022	C7179	599	-13	FullVx Inf
2022	C7461	167	-17	FullVx Inf
2022	C7565	64	-7.29	FullVx Inf
2021	C4262	0.87	-22.43	FullVx
2021	C4465	420	-1.14	BoostVx
2021	C4611	310	-0.86	BoostVx
2021	C4858	162	-3	BoostVx
2021	C5078	341	-3.43	BoostVx
2021	C5082	11	-0.14	BoostVx
2021	C5000	270	-0.14	BoostVx
2021	C4992	342	-2.71	BoostVx
2021	C5099	422	-0.57	BoostVx
2021	C5278	279	-1.57	BoostVx
2021	C5277	570	-1.86	BoostVx
2021	C5288	519	-1.71	BoostVx
2021	C5204	176	-2.71	BoostVx
2021	C5383	415	-2.86	BoostVx
2021	C5291	134	-1.71	BoostVx Inf
2021	C5343	405	-1.86	BoostVx
2021	C5344	374	-1.86	BoostVx
2021	C5342	407	-2.14	BoostVx
2021	C5345	197	-1.14	BoostVx
2021	C5393	249	-3.71	BoostVx
2021	C5397	340	-3.43	BoostVx
2021	C5417	276	-3.71	BoostVx
2021	C5496	98	-4.14	BoostVx
2021	C5524	95	-8.43	BoostVx
2021	C5511	264	-2.43	BoostVx
2021	C5513	328	-0.71	BoostVx
2021	C5508	207	-0.86	BoostVx
2021	C5510	257	-4.43	BoostVx
2021	C5666	198	-2.86	BoostVx
2021	C5520	185	-3.14	BoostVx
2021	C5504	397	-2.71	BoostVx
2021	C5518	332	-4.86	BoostVx
2021	C5537	375	-1.57	BoostVx
2021	C5526	368	-4.14	BoostVx
2021	C5521	146	-4.14	BoostVx
2021	C5578	373	-4.86	BoostVx
2021	C5583	268	-2.43	BoostVx
2021	C5577	293	-2.43	BoostVx
2021	C5579	69	-0.71	BoostVx
2021	C5589	191	-4.86	BoostVx
2021	C5576	418	-2.57	BoostVx Inf
2021	C5603	48	-5.14	BoostVx
2021	C5590	309	-5.14	BoostVx
2021	C5598	137	-4.43	BoostVx
2021	C5600	447	-3.43	BoostVx
2021	C5599	4.3	-0.29	BoostVx
2021	C5602	276	-2.14	BoostVx
2021	C5597	544	-2.86	BoostVx
2021	C5677	88	-0.86	BoostVx
2021	C5689	224	-4.57	BoostVx
2021	C5669	256	-2.43	BoostVx
2021	C5692	183	-2.86	BoostVx
2021	C5686	118	-0.29	BoostVx
2021	C5787	457	-5.14	BoostVx
2021	C5786	327	-6.43	BoostVx
2021	C5775	168	-5.29	BoostVx
2021	C5768	266	-4.71	BoostVx
2021	C5774	148	-4.43	BoostVx Inf
2021	C5771	271	-4.29	BoostVx
2021	C5828	156	-6.57	BoostVx
2021	C5806	688	-3.71	BoostVx
2021	C5807	382	-2.43	BoostVx
2021	C5818	297	-2.86	BoostVx
2021	C5814	91	-2.14	BoostVx
2021	C5829	212	-2	BoostVx
2021	C5816	218	-7.29	BoostVx
2021	C5827	320	-2.86	BoostVx
2021	C5810	184	-3.14	BoostVx
2021	C5808	318	-3.29	BoostVx
2021	C5812	5.1	-1.86	BoostVx
2021	C5811	351	-5.57	BoostVx
2021	C5819	351	-3.29	BoostVx
2021	C5822	260	-1.86	BoostVx
2021	C5813	240	-2.86	BoostVx
2021	C5824	592	-3.71	BoostVx
2021	C5826	256	-3.86	BoostVx
2021	C5825	9.3	-0.57	BoostVx
2021	C5809	488	-2.14	BoostVx
2021	C5817	130	-4.43	BoostVx
2021	C5821	369	-5.43	BoostVx
2021	C5823	231	-3.29	BoostVx
2021	C5945	368	-3.71	BoostVx
2021	C5935	187	-5.71	BoostVx
2021	C5933	69	-7.86	BoostVx
2021	C5940	73	-0.71	BoostVx
2021	C5937	309	-2.14	BoostVx
2021	C5934	553	-2.71	BoostVx
2021	C5936	83	-7.57	BoostVx
2021	C5880	152	-5.57	BoostVx
2021	C5931	158	-5.29	BoostVx
2021	C5942	467	-1.43	BoostVx
2021	C5881	115	-8	BoostVx
2021	C5932	454	-7.57	BoostVx
2021	C5938	168	-5	BoostVx Inf
2021	C5879	241	-1.86	BoostVx
2021	C5944	407	-4.29	BoostVx
2021	C5877	339	-6.14	BoostVx
2021	C5878	325	-4	BoostVx
2021	C5868	206	-4.57	BoostVx
2021	C5867	346	-6.86	BoostVx
2021	C5870	326	-4.29	BoostVx
2021	C5875	331	-1.71	BoostVx
2021	C5876	249	-8.57	BoostVx
2021	C5871	222	-5.71	BoostVx
2021	C5873	99	-10.43	BoostVx
2021	C5872	566	-4	BoostVx
2021	C5866	403	-3.14	BoostVx
2021	C5957	209	-5.57	BoostVx
2021	C5953	278	-2.86	BoostVx
2021	C5959	440	-2.14	BoostVx
2021	C5958	82	-9	BoostVx
2021	C5951	374	-7	BoostVx
2021	C5952	293	-4.86	BoostVx
2021	C5995	39	-6.57	BoostVx
2021	C5954	525	-2.86	BoostVx
2021	C5946	6.6	-0.29	BoostVx
2021	C5955	310	-3.29	BoostVx
2021	C5996	36	-13.43	BoostVx
2021	C5956	190	-2.29	BoostVx
2021	C6061	343	-4	BoostVx
2021	C6058	141	-4.14	BoostVx
2021	C6057	375	-4.14	BoostVx
2021	C6060	217	-8.14	BoostVx
2021	C6063	385	-3.86	BoostVx
2021	C6065	265	-6.43	BoostVx
2021	C6064	310	-7.57	BoostVx
2021	C6062	104	-6.29	BoostVx
2021	C6059	112	-2.57	BoostVx
2021	C6068	264	-3	BoostVx
2021	C6066	380	-5.71	BoostVx
2021	C6067	490	-3.43	BoostVx
2021	C5949	280	-3.86	BoostVx
2021	C5950	643	-5	BoostVx
2021	C6071	169	-4.86	BoostVx
2021	C5948	280	-6.57	BoostVx
2021	C6070	262	-2.86	BoostVx
2021	C6069	372	-5.86	BoostVx
2021	C5947	156	-14	BoostVx
2021	C5963	295	-10.14	BoostVx
2021	C5974	386	-5	BoostVx
2021	C5962	536	-2.57	BoostVx
2021	C6090	293	-7.29	BoostVx
2021	C5976	228	-5	BoostVx
2021	C5973	468	-27.86	BoostVx
2021	C5961	277	-4.86	BoostVx
2021	C5975	285	-8.86	BoostVx
2021	C5964	3238	-5	BoostVx Inf
2021	C5985	139	-6.43	BoostVx
2021	C5967	452	-6.43	BoostVx
2021	C5984	255	-2.71	BoostVx
2021	C5987	181	-5.29	BoostVx
2021	C5965	307	-2.29	BoostVx
2021	C5969	217	-7.86	BoostVx
2021	C5986	165	-9.29	BoostVx
2021	C5960	151	-8.86	BoostVx
2021	C5968	136	-6.29	BoostVx
2021	C5981	435	-3.29	BoostVx
2021	C5971	124	-5.43	BoostVx
2021	C5966	306	-6	BoostVx
2021	C5982	64	-10.14	BoostVx
2021	C5983	177	-6.86	BoostVx
2021	C5970	243	-3.71	BoostVx
2021	C5978	174	-5.86	BoostVx
2021	C5977	148	-9.14	BoostVx
2021	C5980	246	-5.14	BoostVx
2021	C5972	178	-11	BoostVx
2021	C5979	98	-6.43	BoostVx
2021	C6055	190	-7.71	BoostVx
2021	C5998	210	-6.71	BoostVx
2021	C6001	501	-1.86	BoostVx
2021	C6002	206	-9.43	BoostVx
2021	C5999	239	-4.57	BoostVx
2021	C5997	334	-4.43	BoostVx
2021	C6000	359	-7.29	BoostVx
2021	C6003	390	-1.43	BoostVx
2021	C6009	170	-3.43	BoostVx
2021	C6004	107	-9.43	BoostVx
2021	C6007	301	-5.57	BoostVx
2021	C6008	570	-1.57	BoostVx
2021	C6006	192	-3	BoostVx
2021	C6056	285	-3.86	BoostVx
2021	C6005	146	-6.86	BoostVx
2021	C6074	250	-5.43	BoostVx
2021	C6072	59	-10	BoostVx
2021	C6076	300	-4.29	BoostVx
2021	C6073	122	-10	BoostVx
2021	C6077	420	-2.14	BoostVx
2021	C6075	184	-11.14	BoostVx
2021	C6091	244	-4.86	BoostVx
2021	C6079	198	-5.71	BoostVx
2021	C6081	261	-8.43	BoostVx Inf
2021	C6086	429	-4	BoostVx
2021	C6080	87	-4	BoostVx
2021	C6078	280	-6.86	BoostVx
2021	C6085	137	-7	BoostVx
2021	C6083	214	-8.43	BoostVx
2021	C6089	293	-3.71	BoostVx
2021	C6088	92	-5.71	BoostVx
2021	C6084	483	-5	BoostVx
2021	C6087	84	-4.14	BoostVx
2021	C6082	350	-6.43	BoostVx
2021	C6145	298	-3.71	BoostVx
2021	C6144	145	-5.71	BoostVx
2021	C6138	451	-7.29	BoostVx
2021	C6140	122	-3.71	BoostVx
2021	C6092	361	-6.29	BoostVx
2021	C6142	141	-11.14	BoostVx
2021	C6141	211	-10.43	BoostVx
2021	C6137	206	-4.57	BoostVx
2021	C6146	314	-4.57	BoostVx
2021	C6139	146	-8.71	BoostVx
2021	C6143	227	-4.14	BoostVx
2021	C6136	157	-6.57	BoostVx
2021	C6188	436	-5.57	BoostVx
2021	C6194	133	-11.43	BoostVx
2021	C6186	152	-15.57	BoostVx
2021	C6189	342	-5.71	BoostVx
2021	C6187	298	-6.43	BoostVx
2021	C6193	165	-9	BoostVx
2021	C6151	266	-5.71	BoostVx
2021	C6152	219	-6.14	BoostVx
2021	C6153	219	-7.14	BoostVx
2021	C6135	102	-5.43	BoostVx
2021	C6147	424	-5.86	BoostVx
2021	C6192	132	-8.57	BoostVx
2021	C6195	389	-6.57	BoostVx
2021	C6162	236	-7.57	BoostVx
2021	C6190	111	-11.86	BoostVx
2021	C6148	48	-5.86	BoostVx
2021	C6149	270	-5.14	BoostVx
2021	C6160	200	-9.14	BoostVx Inf
2021	C6158	315	-2.29	BoostVx
2021	C6157	117	-11.29	BoostVx
2021	C6156	167	-6.86	BoostVx
2021	C6155	270	-7.43	BoostVx
2021	C6243	0.2	-0.57	BoostVx
2021	C6206	202	-8.71	BoostVx
2021	C6205	477	-4.43	BoostVx
2021	C6200	333	-6.29	BoostVx
2021	C6197	302	-4.86	BoostVx
2021	C6207	265	-3.71	BoostVx
2021	C6326	167	-7.14	BoostVx
2021	C6203	255	-5.14	BoostVx
2021	C6198	87	-7.57	BoostVx
2021	C6275	409	-5.71	BoostVx
2021	C6261	46	-7	BoostVx
2021	C6271	404	-6.71	BoostVx
2021	C6274	150	-8	BoostVx
2021	C6272	190	-9.14	BoostVx Inf
2022	C6335	107	-19.43	BoostVx Inf
2022	C6361	485	-2.71	BoostVx
2022	C6348	288	-11.29	BoostVx
2022	C6342	115	-8.57	BoostVx
2022	C6352	333	-3.86	BoostVx
2022	C6343	606	-11.71	BoostVx
2022	C6376	220	-8	BoostVx Inf
2022	C6353	324	-15	BoostVx Inf
2022	C6406	108	-9.86	BoostVx
2022	C6402	283	-9.14	BoostVx Inf
2022	C6354	215	-10.71	BoostVx
2022	C6360	208	-11	BoostVx
2022	C6357	318	-5.29	BoostVx Inf
2022	C6418	492	-12.43	BoostVx Inf
2022	C6422	143	-8.71	BoostVx Inf
[truncated: 2,601 more rows]

## Sheet: Figure 2
Maternal Sample ID	Maternal IgG	Vaccine Manufacturer	Group
C4465	420	moderna	BoostVx
C4611	310	moderna	BoostVx
C4858	162	moderna	BoostVx
C5078	341	pfizer	BoostVx
C5082	11	pfizer	BoostVx
C5000	270	pfizer	BoostVx
C4992	342	pfizer	BoostVx
C5099	422	pfizer	BoostVx
C5278	279	pfizer	BoostVx
C5277	570	pfizer	BoostVx
C5288	519	pfizer	BoostVx
C5204	176	pfizer	BoostVx
C5383	415	pfizer	BoostVx
C5291	134	pfizer	BoostVx Inf
C5343	405	pfizer	BoostVx
C5344	374	pfizer	BoostVx
C5342	407	pfizer	BoostVx
C5345	197	pfizer	BoostVx
C5393	249	pfizer	BoostVx
C5397	340	pfizer	BoostVx
C5417	276	pfizer	BoostVx
C5496	98	pfizer	BoostVx
C5524	95	pfizer	BoostVx
C5511	264	pfizer	BoostVx
C5513	328	pfizer	BoostVx
C5508	207	pfizer	BoostVx
C5510	257	pfizer	BoostVx
C5666	198	pfizer	BoostVx
C5520	185	pfizer	BoostVx
C5504	397	pfizer	BoostVx
C5518	332	pfizer	BoostVx
C5537	375	moderna	BoostVx
C5526	368	pfizer	BoostVx
C5521	146	moderna	BoostVx
C5578	373	pfizer	BoostVx
C5583	268	pfizer	BoostVx
C5577	293	pfizer	BoostVx
C5579	69	moderna	BoostVx
C5589	191	pfizer	BoostVx
C5576	418	pfizer	BoostVx Inf
C5603	48	pfizer	BoostVx
C5590	309	pfizer	BoostVx
C5598	137	pfizer	BoostVx
C5600	447	pfizer	BoostVx
C5599	4.3	pfizer	BoostVx
C5602	276	moderna	BoostVx
C5597	544	pfizer	BoostVx
C5677	88	pfizer	BoostVx
C5689	224	pfizer	BoostVx
C5669	256	moderna	BoostVx
C5692	183	pfizer	BoostVx
C5686	118	pfizer	BoostVx
C5787	457	pfizer	BoostVx
C5786	327	pfizer	BoostVx
C5775	168	pfizer	BoostVx
C5768	266	pfizer	BoostVx
C5774	148	pfizer	BoostVx Inf
C5771	271	pfizer	BoostVx
C5828	156	pfizer	BoostVx
C5806	688	pfizer	BoostVx
C5807	382	pfizer	BoostVx
C5818	297	moderna	BoostVx
C5814	91	pfizer	BoostVx
C5829	212	pfizer	BoostVx
C5816	218	pfizer	BoostVx
C5827	320	moderna	BoostVx
C5810	184	pfizer	BoostVx
C5808	318	moderna	BoostVx
C5812	5.1	pfizer	BoostVx
C5811	351	pfizer	BoostVx
C5819	351	pfizer	BoostVx
C5822	260	moderna	BoostVx
C5813	240	pfizer	BoostVx
C5824	592	moderna	BoostVx
C5826	256	moderna	BoostVx
C5825	9.3	pfizer	BoostVx
C5809	488	moderna	BoostVx
C5817	130	moderna	BoostVx
C5821	369	pfizer	BoostVx
C5823	231	pfizer	BoostVx
C5945	368	moderna	BoostVx
C5935	187	moderna	BoostVx
C5940	73	moderna	BoostVx
C5937	309	moderna	BoostVx
C5934	553	moderna	BoostVx
C5936	83	pfizer	BoostVx
C5880	152	pfizer	BoostVx
C5931	158	pfizer	BoostVx
C5942	467	pfizer	BoostVx
C5881	115	pfizer	BoostVx
C5932	454	pfizer	BoostVx
C5938	168	pfizer	BoostVx Inf
C5879	241	pfizer	BoostVx
C5944	407	pfizer	BoostVx
C5877	339	pfizer	BoostVx
C5878	325	pfizer	BoostVx
C5868	206	moderna	BoostVx
C5867	346	pfizer	BoostVx
C5870	326	pfizer	BoostVx
C5875	331	pfizer	BoostVx
C5876	249	pfizer	BoostVx
C5871	222	pfizer	BoostVx
C5873	99	pfizer	BoostVx
C5872	566	moderna	BoostVx
C5866	403	moderna	BoostVx
C5957	209	pfizer	BoostVx
C5953	278	moderna	BoostVx
C5959	440	pfizer	BoostVx
C5958	82	pfizer	BoostVx
C5951	374	moderna	BoostVx
C5952	293	pfizer	BoostVx
C5995	39	moderna	BoostVx
C5954	525	moderna	BoostVx
C5946	6.6	pfizer	BoostVx
C5955	310	pfizer	BoostVx
C5996	36	pfizer	BoostVx
C5956	190	pfizer	BoostVx
C6061	343	pfizer	BoostVx
C6058	141	pfizer	BoostVx
C6057	375	pfizer	BoostVx
C6060	217	pfizer	BoostVx
C6063	385	moderna	BoostVx
C6065	265	pfizer	BoostVx
C6064	310	pfizer	BoostVx
C6062	104	moderna	BoostVx
C6059	112	pfizer	BoostVx
C6068	264	pfizer	BoostVx
C6066	380	moderna	BoostVx
C6067	490	moderna	BoostVx
C5949	280	pfizer	BoostVx
C5950	643	moderna	BoostVx
C6071	169	pfizer	BoostVx
C6070	262	pfizer	BoostVx
C6069	372	moderna	BoostVx
C5947	156	moderna	BoostVx
C5963	295	pfizer	BoostVx
C5974	386	moderna	BoostVx
C5962	536	pfizer	BoostVx
C6090	293	pfizer	BoostVx
C5976	228	pfizer	BoostVx
C5973	468	pfizer	BoostVx
C5961	277	pfizer	BoostVx
C5975	285	pfizer	BoostVx
C5964	3238	pfizer	BoostVx Inf
C5985	139	pfizer	BoostVx
C5967	452	moderna	BoostVx
C5984	255	moderna	BoostVx
C5987	181	moderna	BoostVx
C5965	307	moderna	BoostVx
C5969	217	pfizer	BoostVx
C5986	165	pfizer	BoostVx
C5960	151	pfizer	BoostVx
C5968	136	pfizer	BoostVx
C5981	435	moderna	BoostVx
C5971	124	pfizer	BoostVx
C5966	306	pfizer	BoostVx
C5982	64	pfizer	BoostVx
C5983	177	pfizer	BoostVx
C5970	243	pfizer	BoostVx
C5978	174	pfizer	BoostVx
C5977	148	pfizer	BoostVx
C5980	246	moderna	BoostVx
C5972	178	pfizer	BoostVx
C5979	98	pfizer	BoostVx
C6055	190	pfizer	BoostVx
C5998	210	moderna	BoostVx
C6002	206	pfizer	BoostVx
C5999	239	pfizer	BoostVx
C5997	334	moderna	BoostVx
C6000	359	moderna	BoostVx
C6009	170	pfizer	BoostVx
C6004	107	pfizer	BoostVx
C6007	301	pfizer	BoostVx
C6008	570	moderna	BoostVx
C6006	192	pfizer	BoostVx
C6056	285	pfizer	BoostVx
C6005	146	pfizer	BoostVx
C6074	250	moderna	BoostVx
C6072	59	pfizer	BoostVx
C6076	300	moderna	BoostVx
C6073	122	pfizer	BoostVx
C6077	420	pfizer	BoostVx
C6075	184	pfizer	BoostVx
C6091	244	pfizer	BoostVx
C6079	198	pfizer	BoostVx
C6081	261	pfizer	BoostVx Inf
C6080	87	pfizer	BoostVx
C6078	280	moderna	BoostVx
C6085	137	moderna	BoostVx
C6083	214	pfizer	BoostVx
C6089	293	pfizer	BoostVx
C6088	92	moderna	BoostVx
C6084	483	moderna	BoostVx
C6087	84	pfizer	BoostVx
C6082	350	pfizer	BoostVx
C6145	298	pfizer	BoostVx
C6144	145	pfizer	BoostVx
C6138	451	moderna	BoostVx
C6140	122	pfizer	BoostVx
C6092	361	moderna	BoostVx
C6142	141	pfizer	BoostVx
C6141	211	pfizer	BoostVx
C6137	206	pfizer	BoostVx
C6146	314	pfizer	BoostVx
C6139	146	pfizer	BoostVx
C6143	227	moderna	BoostVx
C6188	436	moderna	BoostVx
C6194	133	pfizer	BoostVx
C6186	152	pfizer	BoostVx
C6189	342	pfizer	BoostVx
C6187	298	pfizer	BoostVx
C6193	165	pfizer	BoostVx
C6151	266	moderna	BoostVx
C6152	219	pfizer	BoostVx
C6153	219	pfizer	BoostVx
C6135	102	pfizer	BoostVx
C6147	424	pfizer	BoostVx
C6192	132	pfizer	BoostVx
C6195	389	pfizer	BoostVx
C6162	236	moderna	BoostVx
C6190	111	pfizer	BoostVx
C6148	48	pfizer	BoostVx
C6149	270	moderna	BoostVx
C6157	117	pfizer	BoostVx
C6156	167	pfizer	BoostVx
C6155	270	pfizer	BoostVx
C6243	0.2	pfizer	BoostVx
C6206	202	pfizer	BoostVx
C6205	477	moderna	BoostVx
C6200	333	moderna	BoostVx
C6207	265	pfizer	BoostVx
C6326	167	pfizer	BoostVx
C6203	255	moderna	BoostVx
C6198	87	moderna	BoostVx
C6275	409	pfizer	BoostVx
C6261	46	pfizer	BoostVx
C6271	404	moderna	BoostVx
C6274	150	pfizer	BoostVx
C6272	190	pfizer	BoostVx Inf
C6335	107	pfizer	BoostVx Inf
C6348	288	pfizer	BoostVx
C6342	115	pfizer	BoostVx
C6352	333	moderna	BoostVx
C6343	606	moderna	BoostVx
C6376	220	pfizer	BoostVx Inf
C6353	324	pfizer	BoostVx Inf
C6406	108	pfizer	BoostVx
C6402	283	moderna	BoostVx Inf
C6360	208	pfizer	BoostVx
C6357	318	moderna	BoostVx Inf
C6418	492	moderna	BoostVx Inf
C6422	143	pfizer	BoostVx Inf
C6417	300	moderna	BoostVx
C6395	707	pfizer	BoostVx Inf
C6398	115	pfizer	BoostVx
C6399	50	pfizer	BoostVx
C6416	725	moderna	BoostVx
C6409	477	pfizer	BoostVx Inf
C6400	125	pfizer	BoostVx
C6393	503	pfizer	BoostVx Inf
C6481	784	pfizer	BoostVx Inf
C6479	197	moderna	BoostVx Inf
C6480	390	pfizer	BoostVx Inf
C6483	247	pfizer	BoostVx Inf
C6498	297	pfizer	BoostVx Inf
C6490	710	pfizer	BoostVx Inf
C6492	478	pfizer	BoostVx
C6485	266	pfizer	BoostVx Inf
C6499	119	pfizer	BoostVx
C6469	477	pfizer	BoostVx Inf
C6473	181	pfizer	BoostVx Inf
C6474	389	pfizer	BoostVx
C6478	484	pfizer	BoostVx Inf
C6472	403	pfizer	BoostVx Inf
C6600	632	moderna	BoostVx Inf
C6477	265	moderna	BoostVx Inf
C6502	181	pfizer	BoostVx Inf
C6505	407	moderna	BoostVx
C6509	324	moderna	BoostVx Inf
C6549	513	moderna	BoostVx Inf
C6551	228	pfizer	BoostVx
C6550	458	pfizer	BoostVx Inf
C6554	405	pfizer	BoostVx Inf
C6641	434	pfizer	BoostVx Inf
C6607	548	moderna	BoostVx Inf
C6638	614	pfizer	BoostVx Inf
C6644	28	moderna	BoostVx
C6608	129	pfizer	BoostVx
C6655	178	pfizer	BoostVx Inf
C6651	582	pfizer	BoostVx
C6631	28	pfizer	BoostVx
C6624	314	pfizer	BoostVx Inf
C6630	266	pfizer	BoostVx
C6628	321	moderna	BoostVx
C6629	111	moderna	BoostVx Inf
C6633	230	pfizer	BoostVx
C6626	111	pfizer	BoostVx
C6634	157	moderna	BoostVx
C6625	231	moderna	BoostVx
C6792	124	pfizer	BoostVx
C6789	367	pfizer	BoostVx Inf
C6788	388	pfizer	BoostVx
C6679	104	pfizer	BoostVx
C6677	132	moderna	BoostVx Inf
C6661	185	pfizer	BoostVx
C6664	486	moderna	BoostVx Inf
C6666	210	moderna	BoostVx
C6669	397	pfizer	BoostVx Inf
C7084	176	moderna	BoostVx
C6786	79	pfizer	BoostVx
C7081	400	moderna	BoostVx Inf
C7083	534	pfizer	BoostVx Inf
C7086	303	moderna	BoostVx
C7082	87	pfizer	BoostVx
C6785	125	pfizer	BoostVx
C6891	722	moderna	BoostVx Inf
C7078	289	pfizer	BoostVx Inf
C6743	490	pfizer	BoostVx Inf
C6746	505	pfizer	BoostVx Inf
C6740	127	pfizer	BoostVx
C6895	54	pfizer	BoostVx
C6739	76	pfizer	BoostVx
C6892	361	moderna	BoostVx Inf
C6737	483	pfizer	BoostVx Inf
C6730	419	pfizer	BoostVx Inf
C6733	31	pfizer	BoostVx
C6732	31	pfizer	BoostVx
C6908	199	pfizer	BoostVx
C6734	26	pfizer	BoostVx
C6750	560	pfizer	BoostVx Inf
C6749	98	pfizer	BoostVx
C6735	497	pfizer	BoostVx Inf
C6830	232	pfizer	BoostVx
C6807	630	pfizer	BoostVx Inf
C6824	257	moderna	BoostVx
C6805	208	pfizer	BoostVx
C6800	269	pfizer	BoostVx Inf
C6804	302	moderna	BoostVx
C6796	70	pfizer	BoostVx
C6801	481	pfizer	BoostVx Inf
C6795	162	pfizer	BoostVx
C6827	194	pfizer	BoostVx
C6815	423	pfizer	BoostVx Inf
C6814	279	pfizer	BoostVx
C6812	503	pfizer	BoostVx
C6820	120	pfizer	BoostVx
C6821	280	moderna	BoostVx
C6803	104	pfizer	BoostVx
C6818	299	moderna	BoostVx
C6817	602	pfizer	BoostVx Inf
C6816	190	moderna	BoostVx Inf
C6813	425	pfizer	BoostVx
C6906	181	pfizer	BoostVx
C6922	226	moderna	BoostVx
C6925	236	moderna	BoostVx
C6921	377	pfizer	BoostVx Inf
C6918	67	moderna	BoostVx
C6919	46	pfizer	BoostVx
C6924	180	moderna	BoostVx
C6997	182	pfizer	BoostVx
C6931	286	pfizer	BoostVx
C6926	93	pfizer	BoostVx
C6956	614	pfizer	BoostVx Inf
C6960	102	pfizer	BoostVx Inf
C6954	119	pfizer	BoostVx
C6953	83	pfizer	BoostVx
C6967	126	moderna	BoostVx Inf
C6958	25	pfizer	BoostVx
C7000	448	moderna	BoostVx Inf
C6943	311	moderna	BoostVx
C6998	199	pfizer	BoostVx
C6936	31	pfizer	BoostVx
C6944	252	moderna	BoostVx
C6937	206	pfizer	BoostVx
C6940	384	pfizer	BoostVx
C7148	104	pfizer	BoostVx
C6941	179	pfizer	BoostVx
C6939	411	moderna	BoostVx Inf
C6947	177	moderna	BoostVx
C7138	282	moderna	BoostVx
C7139	187	pfizer	BoostVx
C6948	526	moderna	BoostVx Inf
C7039	140	pfizer	BoostVx
C7136	236	pfizer	BoostVx
C7050	428	pfizer	BoostVx
C7029	7.9	pfizer	BoostVx
C7032	176	moderna	BoostVx
C7035	466	pfizer	BoostVx Inf
C7033	116	pfizer	BoostVx Inf
C7036	162	pfizer	BoostVx Inf
C7049	100	pfizer	BoostVx
C7031	285	moderna	BoostVx
C7037	134	moderna	BoostVx
C7045	165	pfizer	BoostVx
C7052	188	pfizer	BoostVx
C7046	483	pfizer	BoostVx Inf
C7044	193	pfizer	BoostVx
C7034	111	moderna	BoostVx
C7048	101	moderna	BoostVx
C7038	134	pfizer	BoostVx
C7041	631	pfizer	BoostVx Inf
C7060	451	pfizer	BoostVx Inf
C7051	75	pfizer	BoostVx
C7058	625	moderna	BoostVx
C7066	366	moderna	BoostVx Inf
C7057	135	pfizer	BoostVx
C7065	415	moderna	BoostVx
C7064	495	pfizer	BoostVx
C7055	303	moderna	BoostVx
C7063	500	moderna	BoostVx Inf
C7266	459	moderna	BoostVx Inf
C7181	56	pfizer	BoostVx
C7168	392	moderna	BoostVx Inf
C7166	229	pfizer	BoostVx Inf
C7180	452	pfizer	BoostVx Inf
C7150	118	pfizer	BoostVx Inf
C7162	140	moderna	BoostVx
C7165	211	moderna	BoostVx
C7163	120	pfizer	BoostVx
C7164	70	pfizer	BoostVx
C7161	101	pfizer	BoostVx
C7157	135	pfizer	BoostVx
C7156	85	pfizer	BoostVx
C7152	134	pfizer	BoostVx
C7151	652	pfizer	BoostVx Inf
C7155	303	pfizer	BoostVx
C7153	127	pfizer	BoostVx
C7267	206	moderna	BoostVx
C7177	221	pfizer	BoostVx
C7320	124	pfizer	BoostVx Inf
C7174	68	pfizer	BoostVx
C7319	671	pfizer	BoostVx Inf
C7183	252	pfizer	BoostVx
C7190	65	pfizer	BoostVx
C7188	61	pfizer	BoostVx
C7175	491	pfizer	BoostVx Inf
C7186	146	pfizer	BoostVx
C7192	31	pfizer	BoostVx
C7382	152	pfizer	BoostVx
C7383	161	pfizer	BoostVx
C7387	111	pfizer	BoostVx
C7376	83	pfizer	BoostVx Inf
C7278	268	pfizer	BoostVx Inf
C7274	87	pfizer	BoostVx
C7347	140	pfizer	BoostVx
C7277	160	pfizer	BoostVx Inf
C7286	195	moderna	BoostVx
C7280	421	pfizer	BoostVx Inf
C7392	484	pfizer	BoostVx Inf
C7283	27	pfizer	BoostVx
C7289	88	pfizer	BoostVx
C7307	475	moderna	BoostVx
C7294	427	pfizer	BoostVx Inf
C7284	81	pfizer	BoostVx
C7298	632	moderna	BoostVx Inf
C7297	104	moderna	BoostVx
C7300	32	pfizer	BoostVx
C7293	486	pfizer	BoostVx Inf
C7288	66	pfizer	BoostVx
C7301	65	pfizer	BoostVx
C7324	218	pfizer	BoostVx
C7390	24	pfizer	BoostVx
C7370	170	pfizer	BoostVx Inf
C7302	83	pfizer	BoostVx
C7304	169	pfizer	BoostVx
C7321	133	pfizer	BoostVx
C7309	25	pfizer	BoostVx
C7310	139	pfizer	BoostVx
C7308	134	pfizer	BoostVx
C7312	335	pfizer	BoostVx Inf
C7317	417	moderna	BoostVx Inf
C7327	741	pfizer	BoostVx Inf
C7313	620	moderna	BoostVx Inf
C7315	68	moderna	BoostVx
C7318	34	pfizer	BoostVx Inf
C7316	72	pfizer	BoostVx
C7427	419	pfizer	BoostVx Inf
C7512	127	pfizer	BoostVx
C7429	37	pfizer	BoostVx
C7430	250	pfizer	BoostVx
C7454	62	moderna	BoostVx
C7456	65	pfizer	BoostVx
C7450	97	pfizer	BoostVx
C7452	541	moderna	BoostVx Inf
C7453	105	pfizer	BoostVx
C7457	57	moderna	BoostVx
C7428	397	pfizer	BoostVx Inf
C7435	493	pfizer	BoostVx Inf
C7431	374	moderna	BoostVx Inf
C7437	477	moderna	BoostVx Inf
C7448	472	pfizer	BoostVx
C7440	71	moderna	BoostVx
C7446	469	pfizer	BoostVx Inf
C7480	396	pfizer	BoostVx Inf
C7447	156	pfizer	BoostVx
C7439	58	pfizer	BoostVx
C7531	103	pfizer	BoostVx
C7520	58	pfizer	BoostVx
C7438	406	pfizer	BoostVx Inf
C7514	270	pfizer	BoostVx Inf
C7522	65	pfizer	BoostVx
C7517	137	pfizer	BoostVx Inf
C7519	371	moderna	BoostVx Inf
C7526	66	moderna	BoostVx Inf
C7515	118	moderna	BoostVx
C7530	87	pfizer	BoostVx
C7516	612	moderna	BoostVx Inf
C7528	133	pfizer	BoostVx
C7527	103	pfizer	BoostVx
C7473	84	pfizer	BoostVx
C7518	145	pfizer	BoostVx Inf
C7594	63	pfizer	BoostVx
C7571	277	pfizer	BoostVx Inf
C7563	119	pfizer	BoostVx
C7566	154	pfizer	BoostVx
C7561	445	pfizer	BoostVx Inf
C7569	58	moderna	BoostVx
C7580	246	pfizer	BoostVx Inf
C7583	134	pfizer	BoostVx Inf
C7585	410	moderna	BoostVx Inf
C7587	357	moderna	BoostVx Inf
C7581	403	pfizer	BoostVx
C7586	207	pfizer	BoostVx Inf
C7591	214	pfizer	BoostVx Inf
C7584	186	pfizer	BoostVx
C7588	301	pfizer	BoostVx
C7570	425	pfizer	BoostVx
C7582	24	pfizer	BoostVx
C7576	584	moderna	BoostVx Inf
C7558	128	pfizer	BoostVx
C7620	134	pfizer	BoostVx
C7557	113	pfizer	BoostVx
C7618	154	pfizer	BoostVx
C7579	0.53	pfizer	BoostVx Inf
C7559	102	pfizer	BoostVx
C7572	526	pfizer	BoostVx
C7560	492	pfizer	BoostVx Inf
C7574	612	pfizer	BoostVx
C7657	342	pfizer	BoostVx Inf
C7626	602	pfizer	BoostVx Inf
C7622	346	moderna	BoostVx
C7648	167	moderna	BoostVx
C7621	581	pfizer	BoostVx Inf
C7646	40	pfizer	BoostVx
C7653	381	pfizer	BoostVx Inf
C7525	382	moderna	BoostVx
C7654	236	pfizer	BoostVx Inf
C7652	153	pfizer	BoostVx Inf
C7656	244	moderna	BoostVx
C7643	128	moderna	BoostVx
C7700	153	moderna	BoostVx Inf
C7642	76	pfizer	BoostVx
C7640	522	pfizer	BoostVx Inf
C7641	473	pfizer	BoostVx Inf
C7650	57	pfizer	BoostVx
C7771	82	pfizer	BoostVx
C7783	69	pfizer	BoostVx
C7770	499	moderna	BoostVx Inf
C7708	423	pfizer	BoostVx
C7703	109	moderna	BoostVx Inf
C7701	142	moderna	BoostVx
C7733	51	pfizer	BoostVx
C7731	458	pfizer	BoostVx
C7713	436	pfizer	BoostVx
C7730	513	moderna	BoostVx Inf
C7704	456	pfizer	BoostVx Inf
C7721	609	moderna	BoostVx Inf
C7709	44	pfizer	BoostVx
C7712	32	pfizer	BoostVx Inf
C7705	456	pfizer	BoostVx Inf
C7774	426	pfizer	BoostVx
C7710	493	pfizer	BoostVx Inf
C7726	114	pfizer	BoostVx Inf
C7715	300	pfizer	BoostVx Inf
C7727	330	pfizer	BoostVx Inf
C7729	140	moderna	BoostVx
C7728	612	pfizer	BoostVx Inf
C7725	381	pfizer	BoostVx Inf
C7714	27	pfizer	BoostVx
c7786	121	moderna	BoostVx Inf
C7802	360	pfizer	BoostVx Inf
C7797	68	pfizer	BoostVx Inf
C7803	158	moderna	BoostVx Inf
C7800	469	pfizer	BoostVx Inf
C7810	162	pfizer	BoostVx
C7811	172	pfizer	BoostVx
C7798	538	pfizer	BoostVx
C7788	84	pfizer	BoostVx
C7806	91	pfizer	BoostVx
C7826	584	moderna	BoostVx
C7815	520	pfizer	BoostVx Inf
C7816	194	pfizer	BoostVx
C7817	54	pfizer	BoostVx
C7830	603	pfizer	BoostVx Inf
C7831	59	pfizer	BoostVx
C7833	219	pfizer	BoostVx Inf
C7832	237	pfizer	BoostVx
C7919	156	moderna	BoostVx Inf
C7920	24	pfizer	BoostVx
C7906	44	pfizer	BoostVx
C7909	140	moderna	BoostVx
C7904	453	moderna	BoostVx Inf
C7902	416	pfizer	BoostVx Inf
C7922	469	moderna	BoostVx
c7900	273	pfizer	BoostVx
C7905	506	pfizer	BoostVx Inf
C7917	210	pfizer	BoostVx Inf
C7933	643	pfizer	BoostVx Inf
C7924	31	pfizer	BoostVx
C7912	498	pfizer	BoostVx Inf
C7931	350	pfizer	BoostVx Inf
C7935	55	pfizer	BoostVx Inf
C1254	162	pfizer	FullVx
C1277	295	moderna	FullVx
C1310	196	moderna	FullVx
C1316	211	moderna	FullVx
C1360	112	pfizer	FullVx
C1356	78	pfizer	FullVx
C1374	253	pfizer	FullVx
C1372	274	moderna	FullVx
C1376	90	pfizer	FullVx
C1404	203	pfizer	FullVx
C1416	191	pfizer	FullVx
C1419	120	pfizer	FullVx
C1418	286	pfizer	FullVx
C1421	172	moderna	FullVx
C1406	294	moderna	FullVx Inf
C1481	58	pfizer	FullVx
C1540	185	pfizer	FullVx Inf
C1547	46	pfizer	FullVx
C1622	53	pfizer	FullVx
C1610	127	pfizer	FullVx
C1634	93	pfizer	FullVx
C1637	60	pfizer	FullVx
C1640	95	pfizer	FullVx
C1698	45	pfizer	FullVx
C1696	131	pfizer	FullVx Inf
C1691	93	moderna	FullVx
C1713	69	moderna	FullVx
C1714	88	pfizer	FullVx
C1721	13	pfizer	FullVx
C1720	155	pfizer	FullVx Inf
C1717	79	pfizer	FullVx
C1791	82	pfizer	FullVx
C1788	179	moderna	FullVx
C1786	127	pfizer	FullVx
C1822	124	moderna	FullVx Inf
C1792	57	pfizer	FullVx
C1794	38	moderna	FullVx
C1819	48	pfizer	FullVx
C1802	285	pfizer	FullVx
C1801	64	pfizer	FullVx
C1806	208	pfizer	FullVx
C1803	146	moderna	FullVx
C1804	37	pfizer	FullVx
C1879	50	pfizer	FullVx
C1882	106	pfizer	FullVx
C1880	67	moderna	FullVx
C1889	173	pfizer	FullVx
C1884	170	pfizer	FullVx
C1887	22	pfizer	FullVx
C1886	15	pfizer	FullVx
C1892	78	pfizer	FullVx
C1888	51	pfizer	FullVx
C1921	49	moderna	FullVx
C1920	151	pfizer	FullVx Inf
C1893	102	pfizer	FullVx
C1894	286	moderna	FullVx
C1919	57	pfizer	FullVx
C1935	16	pfizer	FullVx
C1918	71	pfizer	FullVx
C1926	111	pfizer	FullVx
C1996	174	moderna	FullVx
C1999	8.6	pfizer	FullVx
C1997	177	pfizer	FullVx
C1998	178	moderna	FullVx Inf
C2000	265	pfizer	FullVx Inf
C2001	190	pfizer	FullVx Inf
C2011	183	moderna	FullVx
C2009	95	pfizer	FullVx
C2010	100	pfizer	FullVx
C2003	82	moderna	FullVx
C2006	40	pfizer	FullVx
C2005	70	moderna	FullVx
C2014	113	pfizer	FullVx
C2015	117	moderna	FullVx
C2019	73	moderna	FullVx
C2016	48	pfizer	FullVx
C2012	25	moderna	FullVx
C2078	37	pfizer	FullVx Inf
C2018	171	pfizer	FullVx
C2072	93	pfizer	FullVx
C2066	27	pfizer	FullVx
C2069	47	pfizer	FullVx
C2068	93	pfizer	FullVx
C2127	89	moderna	FullVx
C2070	128	pfizer	FullVx
C2074	265	pfizer	FullVx
C2073	278	moderna	FullVx Inf
C2071	107	pfizer	FullVx
C2076	177	moderna	FullVx
C2126	78	pfizer	FullVx
C2128	139	pfizer	FullVx
C2123	48	pfizer	FullVx
C2147	20	pfizer	FullVx
C2143	32	moderna	FullVx
C2145	5.3	pfizer	FullVx Inf
C2144	134	pfizer	FullVx
C2132	180	pfizer	FullVx
C2138	68	moderna	FullVx
C2131	162	pfizer	FullVx Inf
C2149	99	pfizer	FullVx
C2133	55	pfizer	FullVx
C2141	68	pfizer	FullVx
C2139	177	pfizer	FullVx
C2136	167	moderna	FullVx
C2201	53	pfizer	FullVx
C2137	53	pfizer	FullVx
C2208	52	pfizer	FullVx
C2203	110	pfizer	FullVx
C2202	70	pfizer	FullVx
C2204	44	pfizer	FullVx
C2206	110	pfizer	FullVx
C2292	127	pfizer	FullVx
C2211	193	pfizer	FullVx
C2209	38	pfizer	FullVx
C2210	43	pfizer	FullVx
C2300	105	moderna	FullVx
C2298	38	pfizer	FullVx Inf
C2291	53	pfizer	FullVx
C2284	48	pfizer	FullVx
C2288	192	pfizer	FullVx
C2289	45	moderna	FullVx
C2286	58	pfizer	FullVx
C2285	162	pfizer	FullVx
C2294	41	pfizer	FullVx
C2293	12	pfizer	FullVx
C2305	31	pfizer	FullVx
C2306	107	pfizer	FullVx
C2303	138	moderna	FullVx
C2299	56	pfizer	FullVx
C2331	103	pfizer	FullVx
C2295	99	pfizer	FullVx
C2304	21	pfizer	FullVx Inf
C2282	14	pfizer	FullVx
C2280	145	pfizer	FullVx
C2367	77	pfizer	FullVx
C2307	50	pfizer	FullVx
C2349	226	pfizer	FullVx
C2366	57	pfizer	FullVx
C2363	25	pfizer	FullVx
C2357	189	moderna	FullVx
C2368	57	pfizer	FullVx
C2365	61	pfizer	FullVx
C2362	32	moderna	FullVx
C2351	88	pfizer	FullVx
C2359	54	pfizer	FullVx
C2353	109	moderna	FullVx
C2354	52	moderna	FullVx Inf
C2355	70	moderna	FullVx
C2360	12	pfizer	FullVx
C2364	70	pfizer	FullVx
C2358	160	moderna	FullVx
C2457	141	pfizer	FullVx
C2454	77	moderna	FullVx
C2456	58	moderna	FullVx
C2455	105	pfizer	FullVx
C2446	63	pfizer	FullVx
C2458	91	pfizer	FullVx
C2422	103	moderna	FullVx
C2437	95	moderna	FullVx
C6725	62	moderna	FullVx
C2435	41	pfizer	FullVx
C2434	127	pfizer	FullVx
C6727	4.9	moderna	FullVx
C2436	48	pfizer	FullVx
C2452	11	moderna	FullVx
C2445	110	pfizer	FullVx
C6659	118	pfizer	FullVx
C2431	132	moderna	FullVx
C2459	74	moderna	FullVx
C2450	163	pfizer	FullVx
C2423	57	pfizer	FullVx
C2451	97	moderna	FullVx
C2432	19	pfizer	FullVx
C2449	70	pfizer	FullVx
C2442	47	pfizer	FullVx
C2453	57	pfizer	FullVx
C2438	51	pfizer	FullVx
C2441	69	pfizer	FullVx
C2556	97	pfizer	FullVx Inf
C2570	32	pfizer	FullVx
C2571	46	pfizer	FullVx
C2559	47	pfizer	FullVx
C2561	83	pfizer	FullVx
C2582	321	pfizer	FullVx Inf
C2583	59	pfizer	FullVx
C2564	46	pfizer	FullVx
C2567	73	pfizer	FullVx
C2607	238	moderna	FullVx Inf
C2612	86	moderna	FullVx
C2606	109	moderna	FullVx
C2609	41	pfizer	FullVx
C2611	14	pfizer	FullVx
C2598	84	pfizer	FullVx
C2588	99	moderna	FullVx
C2608	106	moderna	FullVx
C2585	49	pfizer	FullVx
C2587	85	pfizer	FullVx
C2586	104	pfizer	FullVx
C2591	210	pfizer	FullVx
C2584	55	pfizer	FullVx
C2597	266	moderna	FullVx
C2578	54	pfizer	FullVx
C2579	266	pfizer	FullVx
C2605	310	pfizer	FullVx
C2580	188	moderna	FullVx
C2593	23	pfizer	FullVx
C2603	47	moderna	FullVx
C2602	17	pfizer	FullVx
C2577	9.6	pfizer	FullVx
C2599	30	pfizer	FullVx
C2596	265	pfizer	FullVx
C2576	177	pfizer	FullVx Inf
C2589	47	pfizer	FullVx
C2706	329	moderna	FullVx
C2734	291	pfizer	FullVx Inf
C2662	42	pfizer	FullVx
C2714	31	pfizer	FullVx
C2712	32	pfizer	FullVx
C2711	144	pfizer	FullVx Inf
C2601	82	pfizer	FullVx
C2733	82	pfizer	FullVx Inf
C2750	41	moderna	FullVx
C2740	12	pfizer	FullVx Inf
C2738	48	pfizer	FullVx
C2731	148	pfizer	FullVx Inf
C2729	82	pfizer	FullVx
C2788	9.1	pfizer	FullVx
C2737	45	moderna	FullVx
C2786	76	pfizer	FullVx
C2749	129	pfizer	FullVx
C2799	161	moderna	FullVx
C2746	5.4	pfizer	FullVx
C2787	97	pfizer	FullVx
C2815	15	pfizer	FullVx
C2804	57	pfizer	FullVx
C2814	17	pfizer	FullVx
C2800	30	pfizer	FullVx
C2801	78	moderna	FullVx
C2813	33	pfizer	FullVx
C2793	152	pfizer	FullVx Inf
C2795	9.2	pfizer	FullVx
C2802	63	pfizer	FullVx
C2797	165	pfizer	FullVx
C2805	42	pfizer	FullVx
C2803	136	pfizer	FullVx Inf
C2806	95	pfizer	FullVx
C2808	6.2	pfizer	FullVx Inf
C2872	145	pfizer	FullVx Inf
C2807	27	pfizer	FullVx
C2792	90	pfizer	FullVx
C2865	14	pfizer	FullVx
C2867	106	moderna	FullVx
C2866	27	pfizer	FullVx
C2874	38	pfizer	FullVx
C2877	91	pfizer	FullVx
C2864	50	moderna	FullVx
C2875	81	pfizer	FullVx
C2868	97	pfizer	FullVx
C2878	24	pfizer	FullVx
C2876	103	pfizer	FullVx
C2962	37	pfizer	FullVx
C2958	240	pfizer	FullVx
C2956	308	pfizer	FullVx Inf
C2972	215	pfizer	FullVx Inf
C2969	34	moderna	FullVx
C2967	32	pfizer	FullVx
C2976	255	moderna	FullVx Inf
C2966	164	pfizer	FullVx
C2968	84	pfizer	FullVx
C2975	24	pfizer	FullVx
C2971	76	pfizer	FullVx
C2974	333	moderna	FullVx Inf
C2954	157	pfizer	FullVx
C2965	59	pfizer	FullVx Inf
C2973	50	moderna	FullVx
C3016	152	moderna	FullVx
C2999	176	moderna	FullVx
C2998	78	moderna	FullVx Inf
C3008	200	moderna	FullVx
C3003	39	pfizer	FullVx Inf
C2996	211	pfizer	FullVx
C3001	60	moderna	FullVx
C3002	8.7	pfizer	FullVx
C2992	67	moderna	FullVx
C2997	165	pfizer	FullVx
C3000	108	pfizer	FullVx
C2991	83	moderna	FullVx
C2995	51	pfizer	FullVx
C2990	41	pfizer	FullVx
C2989	135	moderna	FullVx
C2994	21	pfizer	FullVx Inf
C3018	37	pfizer	FullVx
C2993	31	pfizer	FullVx
C3015	110	pfizer	FullVx
C3009	37	pfizer	FullVx
C3005	162	moderna	FullVx
C3007	53	pfizer	FullVx
C3010	117	pfizer	FullVx Inf
C3004	119	moderna	FullVx
C3011	260	moderna	FullVx
C3019	26	pfizer	FullVx
C3013	124	pfizer	FullVx
C3135	114	pfizer	FullVx
C3006	69	pfizer	FullVx
C3020	65	pfizer	FullVx
C3014	23	pfizer	FullVx
C3017	38	pfizer	FullVx
C3059	36	pfizer	FullVx
C3025	30	moderna	FullVx
C3079	8.2	pfizer	FullVx Inf
C3076	8.3	pfizer	FullVx
C3090	108	pfizer	FullVx
C3074	76	pfizer	FullVx
C3089	43	pfizer	FullVx
C3077	30	pfizer	FullVx
C3073	56	pfizer	FullVx
C3080	4.1	pfizer	FullVx
C3141	9.5	pfizer	FullVx
C3083	33	pfizer	FullVx
C3086	291	pfizer	FullVx Inf
C3078	23	pfizer	FullVx
C3140	9.5	pfizer	FullVx
C3084	84	pfizer	FullVx
C3082	114	pfizer	FullVx
C3075	85	moderna	FullVx
C3088	81	pfizer	FullVx
C3081	90	pfizer	FullVx
C3085	46	pfizer	FullVx
C3153	69	pfizer	FullVx
C3150	20	moderna	FullVx
C3164	58	pfizer	FullVx
C3087	77	moderna	FullVx
C3149	1.7	pfizer	FullVx
C3151	148	moderna	FullVx
C3152	63	pfizer	FullVx Inf
C3158	25	pfizer	FullVx
C3162	28	pfizer	FullVx
C3155	23	pfizer	FullVx
C3163	29	pfizer	FullVx
C3157	7.6	pfizer	FullVx
C3159	19	pfizer	FullVx
C3156	19	pfizer	FullVx
C3160	34	pfizer	FullVx
C3145	24	pfizer	FullVx
C3143	9.5	pfizer	FullVx
C3148	36	pfizer	FullVx
C3144	6.3	pfizer	FullVx
C3147	54	pfizer	FullVx
C3146	62	pfizer	FullVx Inf
C3187	26	pfizer	FullVx
C3142	112	pfizer	FullVx
C3189	106	pfizer	FullVx Inf
C3182	11	pfizer	FullVx
C3177	91	pfizer	FullVx
C3181	29	moderna	FullVx Inf
C3179	176	moderna	FullVx
C3180	91	moderna	FullVx
C3188	95	pfizer	FullVx
C3261	173	moderna	FullVx
C3186	27	pfizer	FullVx
C3183	38	pfizer	FullVx
C3212	43	pfizer	FullVx
C3184	137	pfizer	FullVx
C3275	42	moderna	FullVx
C3242	35	pfizer	FullVx
C3178	25	pfizer	FullVx
C3185	44	pfizer	FullVx
C3259	94	moderna	FullVx
C3190	127	pfizer	FullVx Inf
C3214	21	pfizer	FullVx
C3260	35	pfizer	FullVx
C3218	62	pfizer	FullVx Inf
C3216	19	pfizer	FullVx
C3215	9.6	pfizer	FullVx Inf
C3308	24	pfizer	FullVx
C3219	244	moderna	FullVx Inf
C3213	33	moderna	FullVx
C3234	120	pfizer	FullVx
C3225	49	moderna	FullVx
C3226	12	pfizer	FullVx
C3229	22	moderna	FullVx
C3223	28	pfizer	FullVx
C3228	11	pfizer	FullVx
C3224	8.2	moderna	FullVx
C3230	47	pfizer	FullVx
C3227	84	pfizer	FullVx
C3250	20	pfizer	FullVx
C3249	185	pfizer	FullVx
C3237	23	pfizer	FullVx
C3239	94	pfizer	FullVx
C3245	58	pfizer	FullVx
C3282	47	pfizer	FullVx
C3309	60	pfizer	FullVx
C3278	70	moderna	FullVx
C3281	47	pfizer	FullVx
C3283	19	pfizer	FullVx
C3279	47	moderna	FullVx
C3315	91	moderna	FullVx
C3284	19	pfizer	FullVx
C3328	170	moderna	FullVx
C3280	94	moderna	FullVx
C3310	43	pfizer	FullVx
C3329	292	pfizer	FullVx Inf
C3312	22	pfizer	FullVx
C3311	32	pfizer	FullVx
C3313	17	pfizer	FullVx
C3314	36	pfizer	FullVx Inf
C3346	143	moderna	FullVx Inf
C3333	188	pfizer	FullVx
C3331	12	pfizer	FullVx Inf
C3330	335	pfizer	FullVx
C3347	37	pfizer	FullVx
C3348	86	pfizer	FullVx
C3345	59	pfizer	FullVx
C3323	135	pfizer	FullVx
C3349	30	pfizer	FullVx
C5446	34	moderna	FullVx
C3332	140	pfizer	FullVx Inf
C3326	34	moderna	FullVx
C3327	40	pfizer	FullVx
C3324	26	pfizer	FullVx
C3340	78	moderna	FullVx Inf
C3337	86	pfizer	FullVx
C3325	64	pfizer	FullVx
C3338	66	moderna	FullVx
C3343	44	pfizer	FullVx Inf
C3341	8.4	pfizer	FullVx
C3336	10	pfizer	FullVx
C3339	13	pfizer	FullVx
C3344	275	pfizer	FullVx Inf
C3335	14	pfizer	FullVx
C3322	16	pfizer	FullVx Inf
C3318	20	pfizer	FullVx
C3334	48	pfizer	FullVx
C3319	134	moderna	FullVx
C3342	50	pfizer	FullVx
C3320	49	moderna	FullVx
C3317	38	pfizer	FullVx
C3353	3.3	pfizer	FullVx
C3321	87	pfizer	FullVx
C3354	56	pfizer	FullVx
C3360	52	pfizer	FullVx
C3356	26	pfizer	FullVx
C3355	9.8	pfizer	FullVx
C3359	131	pfizer	FullVx
C3357	12	pfizer	FullVx
C3363	295	pfizer	FullVx Inf
C3431	9.8	pfizer	FullVx Inf
C3439	66	pfizer	FullVx
C3438	30	pfizer	FullVx
C3364	51	moderna	FullVx
C3362	217	pfizer	FullVx Inf
C3358	26	pfizer	FullVx
C3361	179	pfizer	FullVx
C3366	45	moderna	FullVx
C3365	24	pfizer	FullVx
C3367	85	pfizer	FullVx
C3437	54	moderna	FullVx
C3458	100	pfizer	FullVx
C3457	13	pfizer	FullVx
C3436	65	pfizer	FullVx
C3446	33	pfizer	FullVx
C3448	23	pfizer	FullVx
C3451	122	pfizer	FullVx
C3443	28	pfizer	FullVx
C3460	143	moderna	FullVx Inf
C3450	33	pfizer	FullVx
C3502	66	pfizer	FullVx
C3447	331	pfizer	FullVx
C3459	71	pfizer	FullVx
C3449	45	pfizer	FullVx
C3445	109	moderna	FullVx Inf
C3452	30	pfizer	FullVx Inf
C3433	246	pfizer	FullVx
C3435	38	pfizer	FullVx
C3453	48	pfizer	FullVx Inf
C3440	5.2	moderna	FullVx
C3432	16	pfizer	FullVx
C3456	36	pfizer	FullVx
C3434	18	pfizer	FullVx
C3441	17	pfizer	FullVx
C3425	17	pfizer	FullVx Inf
C3442	4	pfizer	FullVx
C3426	118	pfizer	FullVx Inf
C3444	110	moderna	FullVx
C3429	84	pfizer	FullVx
C3503	15	pfizer	FullVx
C3424	14	pfizer	FullVx
C3427	343	pfizer	FullVx Inf
C3493	152	moderna	FullVx
C3492	27	pfizer	FullVx
C3490	62	pfizer	FullVx
C3486	21	pfizer	FullVx
C3495	196	moderna	FullVx
C3487	79	moderna	FullVx
C3488	308	moderna	FullVx Inf
C3489	57	pfizer	FullVx
C3496	25	pfizer	FullVx
C3500	32	pfizer	FullVx
C3677	25	pfizer	FullVx
C3485	283	pfizer	FullVx
C3498	148	pfizer	FullVx Inf
C3497	58	pfizer	FullVx Inf
C3499	210	moderna	FullVx
C3491	19	pfizer	FullVx
C3678	28	moderna	FullVx
C3580	4.1	pfizer	FullVx
C3581	28	pfizer	FullVx
C3582	6.8	pfizer	FullVx
C3675	16	pfizer	FullVx
C3679	173	moderna	FullVx Inf
C3566	3.5	pfizer	FullVx
C3676	49	moderna	FullVx
C3565	35	moderna	FullVx
C3560	175	moderna	FullVx Inf
C3559	8.9	pfizer	FullVx
C3563	66	moderna	FullVx
C3579	74	pfizer	FullVx
C3564	21	pfizer	FullVx
C3562	15	moderna	FullVx
C3575	21	pfizer	FullVx Inf
C3572	22	pfizer	FullVx
C3571	14	pfizer	FullVx
C3569	45	moderna	FullVx
C3567	9.3	pfizer	FullVx
C3568	124	moderna	FullVx
C3574	44	pfizer	FullVx
C3573	12	pfizer	FullVx Inf
C3558	52	pfizer	FullVx Inf
C3576	46	pfizer	FullVx
C3557	12	moderna	FullVx
C3556	24	pfizer	FullVx
C3639	28	moderna	FullVx
C3547	30	pfizer	FullVx
C3638	9	pfizer	FullVx
C3549	38	moderna	FullVx
C3548	6.9	pfizer	FullVx
C3577	218	moderna	FullVx Inf
C3552	26	pfizer	FullVx
C3637	104	pfizer	FullVx
C3551	55	moderna	FullVx
C3554	15	pfizer	FullVx
C3550	83	moderna	FullVx
C3553	43	moderna	FullVx
C3642	4.2	pfizer	FullVx
C3631	67	moderna	FullVx
C3647	12	pfizer	FullVx
C3643	174	moderna	FullVx Inf
C3629	132	pfizer	FullVx
C3640	13	pfizer	FullVx
C3646	16	pfizer	FullVx
C3650	243	moderna	FullVx
C3632	13	pfizer	FullVx
C3644	57	moderna	FullVx
C3630	19	pfizer	FullVx
C3634	53	moderna	FullVx
C3633	8.9	pfizer	FullVx
C3651	69	moderna	FullVx
C3723	88	pfizer	FullVx
C3635	28	pfizer	FullVx
C3649	8.6	pfizer	FullVx
C3636	46	pfizer	FullVx
C3669	58	pfizer	FullVx
C3726	204	pfizer	FullVx
C3655	5.9	pfizer	FullVx
C3664	271	pfizer	FullVx
C3668	62	pfizer	FullVx
C3661	100	pfizer	FullVx Inf
C3666	14	pfizer	FullVx
C3747	12	pfizer	FullVx
C3665	6.9	pfizer	FullVx
C3658	64	pfizer	FullVx
C3667	57	pfizer	FullVx
C3659	265	pfizer	FullVx
C3654	46	moderna	FullVx
C3653	124	moderna	FullVx
C3652	12	pfizer	FullVx
C3739	50	moderna	FullVx
C3741	96	moderna	FullVx
C3746	4.6	pfizer	FullVx
C3740	156	pfizer	FullVx
C3660	292	pfizer	FullVx Inf
C3742	56	pfizer	FullVx
C3754	70	pfizer	FullVx
C3752	93	moderna	FullVx
C3757	196	pfizer	FullVx
C3744	32	pfizer	FullVx
C3756	49	pfizer	FullVx
C3750	115	pfizer	FullVx
C3745	13	pfizer	FullVx
C3748	75	pfizer	FullVx Inf
C3762	42	pfizer	FullVx
C3760	25	pfizer	FullVx
C3765	25	pfizer	FullVx
C3755	110	moderna	FullVx
C3753	40	pfizer	FullVx
C3767	120	pfizer	FullVx
C3763	118	pfizer	FullVx
C3764	55	moderna	FullVx
C3770	28	pfizer	FullVx
C3771	17	pfizer	FullVx
C3822	79	moderna	FullVx
C3751	96	pfizer	FullVx
C3769	36	pfizer	FullVx
C3772	56	pfizer	FullVx
C3766	28	pfizer	FullVx
C3761	75	pfizer	FullVx
C3906	178	pfizer	FullVx Inf
C3812	58	pfizer	FullVx
C3808	25	pfizer	FullVx
C3821	414	pfizer	FullVx Inf
C3810	34	pfizer	FullVx
C3814	30	moderna	FullVx
C3903	23	pfizer	FullVx
C3774	66	pfizer	FullVx
C3826	39	pfizer	FullVx
C3825	39	pfizer	FullVx
C3820	27	pfizer	FullVx
C3823	4.3	pfizer	FullVx
C3811	55	pfizer	FullVx
C3809	135	pfizer	FullVx Inf
C3815	9	pfizer	FullVx
C3830	29	moderna	FullVx
C3829	306	moderna	FullVx Inf
C3828	100	pfizer	FullVx
C3835	48	pfizer	FullVx
C3833	15	pfizer	FullVx
C3957	37	pfizer	FullVx
C3836	26	pfizer	FullVx
C3827	54	moderna	FullVx
C3859	8.1	pfizer	FullVx
C3832	4.8	pfizer	FullVx
C3837	75	pfizer	FullVx
C3838	32	pfizer	FullVx
C3956	46	moderna	FullVx
C3954	43	pfizer	FullVx
C3955	65	pfizer	FullVx
C3860	55	pfizer	FullVx
C3854	24	pfizer	FullVx
C3953	166	pfizer	FullVx
C3857	24	moderna	FullVx
C3858	376	pfizer	FullVx
C3856	35	pfizer	FullVx
C3853	49	moderna	FullVx
C3847	70	pfizer	FullVx
C3840	5.5	pfizer	FullVx
C3843	28	pfizer	FullVx
C3842	44	pfizer	FullVx
C3951	163	pfizer	FullVx Inf
C3850	16	pfizer	FullVx
C3846	25	pfizer	FullVx
C3855	16	pfizer	FullVx
C3849	18	pfizer	FullVx
C3852	30	pfizer	FullVx
C3845	4.8	pfizer	FullVx
C3844	58	pfizer	FullVx
C3952	156	pfizer	FullVx Inf
C3841	60	moderna	FullVx
C3864	66	pfizer	FullVx
C3839	122	pfizer	FullVx Inf
C3848	17	pfizer	FullVx
C3862	233	pfizer	FullVx
C3865	15	pfizer	FullVx
C3861	172	moderna	FullVx
C3967	3.3	pfizer	FullVx
C3863	64	moderna	FullVx
C3969	95	pfizer	FullVx Inf
C3965	66	moderna	FullVx
C3966	26	pfizer	FullVx
C3984	5.3	pfizer	FullVx Inf
C3973	28	moderna	FullVx
C4012	29	moderna	FullVx
C4013	16	pfizer	FullVx
C4054	34	pfizer	FullVx
C3978	24	pfizer	FullVx
C3971	40	pfizer	FullVx
C4069	40	moderna	FullVx
C4015	71	moderna	FullVx
C4008	22	pfizer	FullVx
C4016	15	pfizer	FullVx
C4010	100	pfizer	FullVx Inf
C4017	146	pfizer	FullVx
C4011	82	pfizer	FullVx Inf
C4009	30	pfizer	FullVx
C4014	8.5	pfizer	FullVx
C3974	84	pfizer	FullVx
C3975	44	pfizer	FullVx
C3998	17	moderna	FullVx
C3979	17	pfizer	FullVx
C3981	144	pfizer	FullVx Inf
C3980	52	pfizer	FullVx
C3994	6.6	pfizer	FullVx
C3999	44	moderna	FullVx
C4005	11	pfizer	FullVx
C4002	22	pfizer	FullVx
C4004	30	pfizer	FullVx
C4003	181	pfizer	FullVx
C4006	26	pfizer	FullVx
C3996	7.4	pfizer	FullVx
C4007	27	pfizer	FullVx
C3988	48	pfizer	FullVx
C3993	210	pfizer	FullVx Inf
C3991	333	pfizer	FullVx Inf
C4001	66	moderna	FullVx
C3995	7.5	pfizer	FullVx
C3997	15	pfizer	FullVx
C3992	24	pfizer	FullVx
C4068	91	moderna	FullVx
C4071	3.2	pfizer	FullVx
C4076	24	pfizer	FullVx
C3990	46	pfizer	FullVx
C3989	72	moderna	FullVx
C4082	31	pfizer	FullVx
C4083	81	moderna	FullVx
C4079	11	pfizer	FullVx
C4086	26	moderna	FullVx
C4084	367	pfizer	FullVx Inf
C4077	30	moderna	FullVx
C4080	27	pfizer	FullVx
C4104	49	moderna	FullVx
C4085	6.9	pfizer	FullVx
C4081	27	moderna	FullVx
C4088	114	pfizer	FullVx
C4087	20	moderna	FullVx
C4089	27	pfizer	FullVx
C4090	36	moderna	FullVx
C4096	13	pfizer	FullVx
C4091	30	moderna	FullVx
C4103	13	pfizer	FullVx
C4092	34	moderna	FullVx
C4109	104	moderna	FullVx
C4107	11	pfizer	FullVx
C4116	55	pfizer	FullVx
C4117	16	pfizer	FullVx
C4097	11	pfizer	FullVx
C4110	45	pfizer	FullVx Inf
C4108	196	pfizer	FullVx Inf
C4105	49	pfizer	FullVx
C4106	24	pfizer	FullVx
C4111	13	pfizer	FullVx
C4093	50	moderna	FullVx
C4112	208	moderna	FullVx Inf
C4098	31	moderna	FullVx
C4102	12	moderna	FullVx
C4101	28	pfizer	FullVx
C4118	37	pfizer	FullVx
C4100	111	moderna	FullVx Inf
C4115	27	pfizer	FullVx
C4113	33	pfizer	FullVx
C4099	17	pfizer	FullVx
C4119	8.3	pfizer	FullVx
C4194	191	pfizer	FullVx
C4331	47	pfizer	FullVx
C4192	10	pfizer	FullVx
C4195	30	pfizer	FullVx
C4189	56	pfizer	FullVx
C4120	22	pfizer	FullVx
C4184	42	moderna	FullVx
C4208	85	pfizer	FullVx
C4193	31	moderna	FullVx
C4207	64	moderna	FullVx
C4188	7.1	pfizer	FullVx
C4198	16	pfizer	FullVx
C4206	22	pfizer	FullVx
C4200	37	moderna	FullVx
C4205	11	pfizer	FullVx
C4197	209	pfizer	FullVx Inf
C4199	34	pfizer	FullVx
C4196	13	pfizer	FullVx
C4204	19	pfizer	FullVx
C4250	4.5	pfizer	FullVx
C4202	101	pfizer	FullVx Inf
C4265	88	pfizer	FullVx
C4201	14	pfizer	FullVx
C4253	260	pfizer	FullVx Inf
C4249	20	pfizer	FullVx
C4257	29	pfizer	FullVx
C4252	604	pfizer	FullVx Inf
C4255	13	moderna	FullVx
C4258	38	pfizer	FullVx
C4256	20	pfizer	FullVx
C4254	45	pfizer	FullVx
C4216	20	pfizer	FullVx
C4266	30	moderna	FullVx
C4251	23	pfizer	FullVx
C4261	24	pfizer	FullVx
C4287	18	pfizer	FullVx
C4267	20	pfizer	FullVx
C4260	13	pfizer	FullVx
C4269	126	pfizer	FullVx
C4419	21	pfizer	FullVx
C4270	10	pfizer	FullVx
C4259	98	pfizer	FullVx
C4248	35	moderna	FullVx
C4282	12	moderna	FullVx
C4420	61	pfizer	FullVx
C4289	42	pfizer	FullVx
C4271	19	pfizer	FullVx
C4268	2.4	pfizer	FullVx
C4281	277	pfizer	FullVx
C4278	29	moderna	FullVx
C4288	9.3	pfizer	FullVx
C4279	22	pfizer	FullVx
C4280	59	pfizer	FullVx
C4283	112	moderna	FullVx
C4277	29	pfizer	FullVx
C4285	32	pfizer	FullVx
C4286	52	moderna	FullVx
C4275	80	moderna	FullVx
C4274	13	pfizer	FullVx
C4303	42	pfizer	FullVx
C4284	52	pfizer	FullVx
C4292	63	moderna	FullVx
C4276	168	moderna	FullVx Inf
C4273	43	pfizer	FullVx
C4272	91	pfizer	FullVx
C4422	20	pfizer	FullVx
C4423	6.9	pfizer	FullVx
C4291	5.7	pfizer	FullVx
C4301	32	pfizer	FullVx
C4298	42	pfizer	FullVx
C4421	66	pfizer	FullVx
C4334	13	pfizer	FullVx Inf
C4295	19	pfizer	FullVx
C4302	19	pfizer	FullVx
C4293	141	pfizer	FullVx
C4299	50	moderna	FullVx
C4347	13	pfizer	FullVx
C4304	104	pfizer	FullVx Inf
C4306	37	moderna	FullVx
C4311	22	moderna	FullVx
C4305	16	pfizer	FullVx
C4346	29	moderna	FullVx
C4308	6.7	pfizer	FullVx
C4495	67	moderna	FullVx
C4343	13	pfizer	FullVx
C4349	44	pfizer	FullVx
C4307	4.1	pfizer	FullVx
C4344	9.4	pfizer	FullVx
C4310	4	pfizer	FullVx
C4352	21	pfizer	FullVx
C4351	6.4	pfizer	FullVx
C4312	53	pfizer	FullVx
C4348	46	pfizer	FullVx
C4341	94	pfizer	FullVx
C4338	13	pfizer	FullVx
C4335	11	pfizer	FullVx Inf
C4337	11	pfizer	FullVx
C4350	263	pfizer	FullVx
C4340	27	pfizer	FullVx
C4339	123	moderna	FullVx Inf
C4333	5.3	pfizer	FullVx
C4332	8.8	moderna	FullVx
C4366	19	moderna	FullVx
C4365	13	pfizer	FullVx
C4356	8.1	pfizer	FullVx
C4364	12	moderna	FullVx
C4336	8.5	pfizer	FullVx
C4367	7.6	pfizer	FullVx
C4357	8.7	pfizer	FullVx
C4363	17	pfizer	FullVx
C4362	15	pfizer	FullVx
C4358	79	pfizer	FullVx
C4353	14	pfizer	FullVx
C4463	0.87	pfizer	FullVx
C4458	8.2	pfizer	FullVx
C4450	330	pfizer	FullVx
C4677	48	pfizer	FullVx
C4451	7	pfizer	FullVx
C4468	14	pfizer	FullVx
C4449	42	pfizer	FullVx Inf
C4467	50	moderna	FullVx
C4464	16	pfizer	FullVx
C4462	76	moderna	FullVx
C4456	27	pfizer	FullVx
C4461	37	pfizer	FullVx
C4457	61	pfizer	FullVx
C4675	48	moderna	FullVx
C4472	17	pfizer	FullVx
C4473	88	pfizer	FullVx
C4476	65	pfizer	FullVx
C4469	5.5	pfizer	FullVx
C4475	22	pfizer	FullVx
C4471	18	pfizer	FullVx
C4466	5.9	pfizer	FullVx
C4474	9.8	pfizer	FullVx
C4454	18	pfizer	FullVx
C4452	44	pfizer	FullVx
C4479	2.5	pfizer	FullVx
C4470	31	moderna	FullVx
C4478	18	pfizer	FullVx
C4477	3.5	pfizer	FullVx
C4480	41	moderna	FullVx
C4499	97	pfizer	FullVx Inf
C4503	32	pfizer	FullVx
C4515	16	pfizer	FullVx
C4500	16	pfizer	FullVx
C4502	39	moderna	FullVx
C4505	17	pfizer	FullVx
C4510	39	pfizer	FullVx
C4504	9.7	pfizer	FullVx
C4512	24	pfizer	FullVx
C4501	27	pfizer	FullVx
C4508	17	pfizer	FullVx
C4496	10	pfizer	FullVx
C4511	7.1	pfizer	FullVx
C4513	33	pfizer	FullVx
C4678	15	pfizer	FullVx
C4507	62	moderna	FullVx
C4498	126	pfizer	FullVx Inf
C4497	29	moderna	FullVx
C4509	8.9	moderna	FullVx
C4514	158	pfizer	FullVx Inf
C4688	18	pfizer	FullVx
C4676	84	pfizer	FullVx
C4685	30	pfizer	FullVx
C4626	10	pfizer	FullVx
C4627	23	pfizer	FullVx
C4609	87	pfizer	FullVx Inf
C4604	73	moderna	FullVx
C4601	16	pfizer	FullVx
C4622	30	pfizer	FullVx
C4621	19	pfizer	FullVx
C4614	43	moderna	FullVx Inf
C4618	43	pfizer	FullVx
C4617	22	pfizer	FullVx
C4612	21	moderna	FullVx
C4615	20	pfizer	FullVx
C4608	171	pfizer	FullVx Inf
C4602	13	pfizer	FullVx
C4619	22	pfizer	FullVx Inf
C4610	33	pfizer	FullVx
C4620	310	moderna	FullVx Inf
C4595	26	moderna	FullVx
C4597	62	pfizer	FullVx
C4584	39	moderna	FullVx
C4588	690	pfizer	FullVx Inf
C4582	14	pfizer	FullVx
C4599	16	pfizer	FullVx
C4594	148	moderna	FullVx Inf
C4586	7.1	pfizer	FullVx
C4585	3.7	pfizer	FullVx
C4623	21	pfizer	FullVx
C4590	39	moderna	FullVx
C4591	9.1	moderna	FullVx
C4593	819	moderna	FullVx
C4598	84	pfizer	FullVx
C4735	6.7	pfizer	FullVx
C4630	36	pfizer	FullVx
C4592	16	pfizer	FullVx Inf
C4607	16	moderna	FullVx
C4632	31	pfizer	FullVx
C4606	19	pfizer	FullVx
C4842	22	pfizer	FullVx
C4841	22	pfizer	FullVx
C4723	23	moderna	FullVx
C4843	5.7	pfizer	FullVx
C4712	431	moderna	FullVx Inf
C4830	14	pfizer	FullVx
C4732	27	pfizer	FullVx
C4722	18	pfizer	FullVx
C4839	17	pfizer	FullVx
C4731	18	pfizer	FullVx
C4690	132	pfizer	FullVx
C4703	19	pfizer	FullVx
C4729	18	moderna	FullVx
C4704	15	pfizer	FullVx Inf
C4705	9.9	pfizer	FullVx
C4702	7.4	pfizer	FullVx
C4727	5.1	pfizer	FullVx
C4713	69	pfizer	FullVx
C4691	410	pfizer	FullVx
C4694	117	pfizer	FullVx
C4721	33	pfizer	FullVx
C4714	32	pfizer	FullVx
C4724	7.1	pfizer	FullVx
C4701	88	pfizer	FullVx
C4696	15	pfizer	FullVx
C4700	8.9	pfizer	FullVx
C4720	111	pfizer	FullVx Inf
C4719	53	pfizer	FullVx
C4718	25	pfizer	FullVx
C4698	13	pfizer	FullVx
C4699	17	moderna	FullVx
C4707	33	pfizer	FullVx
C4695	15	pfizer	FullVx
C4706	18	pfizer	FullVx
C4693	41	moderna	FullVx
C4733	12	pfizer	FullVx
C4715	12	pfizer	FullVx
C4728	59	moderna	FullVx
C4717	20	pfizer	FullVx
C4787	9.3	pfizer	FullVx
C4785	18	pfizer	FullVx
C4710	17	moderna	FullVx
C4708	10	pfizer	FullVx
C4709	15	pfizer	FullVx
C4711	179	pfizer	FullVx
C4716	34	moderna	FullVx
C4795	43	pfizer	FullVx
C4786	56	pfizer	FullVx
C4790	28	pfizer	FullVx
C4801	18	moderna	FullVx
C4794	13	pfizer	FullVx
C4781	12	pfizer	FullVx
C4789	24	moderna	FullVx
C4788	155	moderna	FullVx
C4793	167	pfizer	FullVx
C4791	49	moderna	FullVx
C4792	20	moderna	FullVx
C4776	37	moderna	FullVx
C4780	12	pfizer	FullVx
C4774	36	moderna	FullVx
C4779	72	pfizer	FullVx Inf
C4773	60	pfizer	FullVx
C4804	18	moderna	FullVx
C4803	154	pfizer	FullVx
C4800	105	pfizer	FullVx
C4796	33	moderna	FullVx
C4805	21	pfizer	FullVx
C4778	12	pfizer	FullVx
C4913	13	pfizer	FullVx
C4802	15	pfizer	FullVx
C4775	193	pfizer	FullVx Inf
C4927	33	moderna	FullVx
C4799	18	pfizer	FullVx
C4867	24	pfizer	FullVx
C4854	9.9	moderna	FullVx
C4853	5.1	pfizer	FullVx
C4798	39	moderna	FullVx
C4797	9	pfizer	FullVx
C4850	48	moderna	FullVx
C4855	5.9	pfizer	FullVx
C4859	16	pfizer	FullVx
C4852	16	pfizer	FullVx
C4857	23	pfizer	FullVx
C4973	32	pfizer	FullVx
C4926	10	moderna	FullVx
C4847	1.4	pfizer	FullVx
C4844	30	pfizer	FullVx
C4846	47	pfizer	FullVx
C4845	2	pfizer	FullVx
C4849	13	moderna	FullVx
C4848	21	moderna	FullVx
C4856	13	moderna	FullVx
C4861	40	moderna	FullVx
C5033	10	pfizer	FullVx
C4919	18	pfizer	FullVx
C4863	5.7	pfizer	FullVx
C4865	12	pfizer	FullVx
C4864	20	pfizer	FullVx
C4918	543	pfizer	FullVx Inf
C4866	231	pfizer	FullVx
C4941	17	moderna	FullVx
C4917	11	pfizer	FullVx
C4975	58	moderna	FullVx
C4940	26	moderna	FullVx
C4974	27	moderna	FullVx
C4929	98	pfizer	FullVx Inf
C4942	7.4	pfizer	FullVx
C4916	7.1	pfizer	FullVx
C4938	4.8	pfizer	FullVx
C4934	45	moderna	FullVx
C4933	118	pfizer	FullVx Inf
C4930	24	pfizer	FullVx
C4935	14	pfizer	FullVx
C4932	34	pfizer	FullVx
C4928	12	pfizer	FullVx
C4936	14	moderna	FullVx
C4939	9.7	pfizer	FullVx
C4937	6.9	pfizer	FullVx
C4980	12	pfizer	FullVx
C4983	10	pfizer	FullVx
C4979	8	pfizer	FullVx
C4985	25	moderna	FullVx
C4984	10	moderna	FullVx
C4982	7.6	pfizer	FullVx
C4981	497	pfizer	FullVx
C4989	63	pfizer	FullVx
C4988	52	pfizer	FullVx
C4987	13	pfizer	FullVx
C4990	12	pfizer	FullVx
C4986	10	pfizer	FullVx
C5005	61	pfizer	FullVx
C5003	15	pfizer	FullVx
C5011	5.5	pfizer	FullVx
C5009	97	pfizer	FullVx
C5007	36	pfizer	FullVx
C5004	42	moderna	FullVx
C5010	5.3	pfizer	FullVx
C5006	2.9	pfizer	FullVx
C5081	7.8	pfizer	FullVx
C5008	15	moderna	FullVx
C5002	11	pfizer	FullVx
C5001	3.9	pfizer	FullVx
C5012	7.4	pfizer	FullVx
C4999	2.3	pfizer	FullVx
C4997	8.1	pfizer	FullVx
C4998	14	pfizer	FullVx
C4996	5	pfizer	FullVx
C4994	15	pfizer	FullVx
C4991	446	pfizer	FullVx Inf
C4993	30	moderna	FullVx
C5035	41	moderna	FullVx
C5079	9.4	pfizer	FullVx
C5034	16	pfizer	FullVx
C5036	22	pfizer	FullVx
C5039	52	moderna	FullVx
C5040	16	pfizer	FullVx
C5136	25	pfizer	FullVx
C6656	6	pfizer	FullVx
C5084	3.7	pfizer	FullVx
C5086	14	pfizer	FullVx
C5087	15	pfizer	FullVx
C5113	4.9	pfizer	FullVx
C5132	18	pfizer	FullVx
C5134	189	pfizer	FullVx
C5044	20	pfizer	FullVx
C5137	291	pfizer	FullVx Inf
C5046	17	moderna	FullVx
C5043	204	moderna	FullVx Inf
C5139	142	pfizer	FullVx Inf
C5085	36	pfizer	FullVx
C5142	22	pfizer	FullVx
C5045	9.7	pfizer	FullVx
C5151	10	pfizer	FullVx
C5143	1.9	pfizer	FullVx
C5047	22	pfizer	FullVx
C5135	617	moderna	FullVx
C5093	13	pfizer	FullVx
C5103	8.4	pfizer	FullVx
C5118	6.1	pfizer	FullVx
C5116	23	pfizer	FullVx
C5140	12	pfizer	FullVx
C5117	33	pfizer	FullVx
C5148	93	pfizer	FullVx
C5094	19	pfizer	FullVx
C5112	22	pfizer	FullVx
C5146	371	pfizer	FullVx
C5114	4.9	pfizer	FullVx
C5144	358	pfizer	FullVx
C5130	285	pfizer	FullVx
C5111	110	pfizer	FullVx Inf
C5133	15	pfizer	FullVx
C5115	59	pfizer	FullVx
C5101	6.8	pfizer	FullVx
C5147	9.5	pfizer	FullVx
C5141	12	pfizer	FullVx
C5098	84	pfizer	FullVx
C5131	106	pfizer	FullVx
C5100	2.1	pfizer	FullVx
C5150	27	pfizer	FullVx
C5091	18	pfizer	FullVx
C5092	32	moderna	FullVx
C5119	19	pfizer	FullVx
C5109	22	pfizer	FullVx
C5122	13	moderna	FullVx Inf
C5121	17	pfizer	FullVx
C5106	192	pfizer	FullVx
C5120	25	pfizer	FullVx
C5097	10	pfizer	FullVx Inf
C5145	6	pfizer	FullVx
C5104	76	pfizer	FullVx Inf
C5128	9	pfizer	FullVx
C5127	126	pfizer	FullVx Inf
C5124	6.8	pfizer	FullVx
C5123	0.2	moderna	FullVx
C5182	119	pfizer	FullVx
C5107	7.3	pfizer	FullVx
C5108	13	pfizer	FullVx
C5089	14	pfizer	FullVx Inf
C5090	27	moderna	FullVx
C5125	145	pfizer	FullVx
C5187	77	moderna	FullVx
C5193	14	pfizer	FullVx
C5192	31	pfizer	FullVx
C5189	9.4	pfizer	FullVx
C5271	43	moderna	FullVx
C5183	434	pfizer	FullVx
C5190	12	pfizer	FullVx
C5202	49	pfizer	FullVx
C5200	17	pfizer	FullVx
C5196	8.4	moderna	FullVx
C5184	4	pfizer	FullVx
C5197	46	pfizer	FullVx
C5188	15	moderna	FullVx
C5201	8.5	pfizer	FullVx
C5194	157	pfizer	FullVx
C5186	19	pfizer	FullVx
C6657	10	pfizer	FullVx
C5198	131	pfizer	FullVx
C5195	14	pfizer	FullVx
C5264	4.1	pfizer	FullVx
C5270	17	pfizer	FullVx
C5267	23	pfizer	FullVx
C5272	8.4	pfizer	FullVx
C5265	18	pfizer	FullVx
C5275	581	pfizer	FullVx
C5323	109	pfizer	FullVx Inf
C5276	155	pfizer	FullVx
C5281	30	moderna	FullVx
C5279	127	pfizer	FullVx
C5274	20	moderna	FullVx
C5280	17	pfizer	FullVx
C5325	16	moderna	FullVx
C5283	8.3	pfizer	FullVx
C5207	286	pfizer	FullVx
C5282	13	pfizer	FullVx
C5285	16	pfizer	FullVx
C5321	72	pfizer	FullVx
C5326	5.5	pfizer	FullVx
C5289	16	pfizer	FullVx
C5284	3.2	pfizer	FullVx
C5324	129	moderna	FullVx
C5203	356	pfizer	FullVx
C5273	35	pfizer	FullVx
C5206	175	pfizer	FullVx
C5286	96	pfizer	FullVx
C5205	13	pfizer	FullVx
C5327	437	moderna	FullVx Inf
C5293	267	moderna	FullVx
C5297	23	pfizer	FullVx
C5298	614	pfizer	FullVx Inf
C5381	35	moderna	FullVx
C5382	220	pfizer	FullVx Inf
C5295	29	moderna	FullVx
C5375	2.1	pfizer	FullVx
C5290	4.7	pfizer	FullVx
C5329	4.8	pfizer	FullVx
C5380	18	pfizer	FullVx
C5294	12	pfizer	FullVx
C5296	12	pfizer	FullVx
C5292	84	pfizer	FullVx Inf
C5331	218	pfizer	FullVx
C5330	12	pfizer	FullVx
C5335	120	pfizer	FullVx
C5353	7	moderna	FullVx
C5379	98	pfizer	FullVx
C5338	17	pfizer	FullVx
C5350	10	pfizer	FullVx
C5354	12	pfizer	FullVx
C5348	100	pfizer	FullVx
C5332	18	pfizer	FullVx
C5334	15	moderna	FullVx Inf
C5337	19	moderna	FullVx
C5340	13	pfizer	FullVx
C5333	13	pfizer	FullVx
C5336	19	pfizer	FullVx
C5347	6.3	pfizer	FullVx
C5339	81	pfizer	FullVx
C5341	27	pfizer	FullVx
C5388	37	pfizer	FullVx
C5389	5.7	pfizer	FullVx
C5403	26	pfizer	FullVx
C5392	56	moderna	FullVx
C5402	305	pfizer	FullVx
C5400	13	moderna	FullVx
C5401	45	pfizer	FullVx
C5391	35	pfizer	FullVx
C5399	66	moderna	FullVx Inf
C5390	7.9	moderna	FullVx
C5396	21	pfizer	FullVx
C5394	112	moderna	FullVx
C5398	214	pfizer	FullVx Inf
C5421	35	pfizer	FullVx
C5410	13	moderna	FullVx
C5406	19	moderna	FullVx
C5418	150	pfizer	FullVx
C5411	347	pfizer	FullVx Inf
C5420	20	pfizer	FullVx
C5415	7.2	moderna	FullVx
C5419	149	pfizer	FullVx
C5414	20	pfizer	FullVx
C5408	42	moderna	FullVx
C5416	97	pfizer	FullVx Inf
C5412	176	pfizer	FullVx Inf
C5445	17	pfizer	FullVx
C5407	35	moderna	FullVx
C5413	8.1	pfizer	FullVx
C5405	7.2	pfizer	FullVx
C5409	31	pfizer	FullVx
C5424	9.1	pfizer	FullVx
C5423	8.1	pfizer	FullVx
C5437	16	pfizer	FullVx
C5426	3.3	pfizer	FullVx
C5434	12	pfizer	FullVx
C5436	19	pfizer	FullVx
C5430	5.4	pfizer	FullVx
C5433	149	moderna	FullVx Inf
C5422	39	moderna	FullVx
C5429	9.3	pfizer	FullVx
C5431	17	pfizer	FullVx Inf
C5427	213	pfizer	FullVx
C5570	210	moderna	FullVx
C5438	12	pfizer	FullVx
C5432	5	pfizer	FullVx
C5439	91	pfizer	FullVx Inf
C5498	397	moderna	FullVx Inf
C5495	17	moderna	FullVx
C5493	95	pfizer	FullVx
C5500	14	moderna	FullVx
C5492	6	pfizer	FullVx
C5494	4.7	pfizer	FullVx
C5499	6.7	pfizer	FullVx
C5497	11	pfizer	FullVx
C5501	5.6	pfizer	FullVx
C5490	18	moderna	FullVx
C5442	42	pfizer	FullVx
C5491	386	pfizer	FullVx
C5507	6.6	moderna	FullVx
C5523	6.9	pfizer	FullVx
C5502	124	pfizer	FullVx
C5509	5.4	pfizer	FullVx
C5505	22	pfizer	FullVx
C5512	48	moderna	FullVx
C5503	38	moderna	FullVx
C5525	30	moderna	FullVx
C5522	134	moderna	FullVx
C5533	61	pfizer	FullVx
C5515	233	pfizer	FullVx
C5665	38	pfizer	FullVx
C5534	4.2	pfizer	FullVx
C5514	228	pfizer	FullVx
C5516	4.7	pfizer	FullVx
C5531	6	pfizer	FullVx
C5536	6.4	pfizer	FullVx
C5527	4.9	moderna	FullVx
C5506	331	moderna	FullVx
C5528	109	moderna	FullVx Inf
C5535	159	pfizer	FullVx
C5529	148	pfizer	FullVx
C5519	52	pfizer	FullVx
C5530	41	moderna	FullVx
C5539	49	pfizer	FullVx Inf
C5542	30	pfizer	FullVx
C5575	12	pfizer	FullVx
C5585	18	moderna	FullVx
C5586	46	moderna	FullVx
C5587	417	pfizer	FullVx Inf
C5571	3.7	pfizer	FullVx
C5584	15	pfizer	FullVx
C5574	368	pfizer	FullVx
C5588	20	pfizer	FullVx
C5580	8.2	pfizer	FullVx
C5573	52	moderna	FullVx
C5596	142	pfizer	FullVx
C5582	2.9	pfizer	FullVx
C5581	137	pfizer	FullVx
C5592	27	moderna	FullVx
C5591	16	pfizer	FullVx
C5595	401	moderna	FullVx
C5601	8.5	pfizer	FullVx
C5593	649	moderna	FullVx
C5795	39	moderna	FullVx
C5796	7.7	pfizer	FullVx
C5791	9.9	pfizer	FullVx
C5798	6.9	pfizer	FullVx
C5792	12	pfizer	FullVx
C5797	12	moderna	FullVx
C5683	8.8	pfizer	FullVx
C5675	14	pfizer	FullVx
C5793	7.4	pfizer	FullVx
C5671	1	pfizer	FullVx
C5676	31	moderna	FullVx
C5678	7.8	pfizer	FullVx
C5794	25	moderna	FullVx
C5679	15	pfizer	FullVx
C5672	388	moderna	FullVx
C5680	8.7	pfizer	FullVx
C5674	17	pfizer	FullVx
C5681	6	pfizer	FullVx
C5670	282	pfizer	FullVx
C5693	14	pfizer	FullVx
C5673	27	moderna	FullVx
C5690	324	pfizer	FullVx
C5691	5.1	pfizer	FullVx
C5790	8.9	moderna	FullVx
C5688	8.7	moderna	FullVx
C5687	11	pfizer	FullVx
C5694	16	pfizer	FullVx
C5685	8.1	pfizer	FullVx
C5684	15	pfizer	FullVx
C5682	27	pfizer	FullVx
C5695	385	moderna	FullVx
C5782	41	moderna	FullVx
C5783	508	pfizer	FullVx Inf
C5820	102	moderna	FullVx Inf
[truncated: 386 more rows]

## Sheet: Figure 3
Maternal Sample ID	Maternal B.1	Maternal BA.1	Maternal BA.5	Maternal IgG	Group
C7728	9701	20828.5	2254.5	612	BoostVx Inf
C7715	4877	11116	1381	300	BoostVx Inf
C7727	13291.5	6095.5	4869.5	330	BoostVx Inf
C7726	5641.5	1466.5	715.75	114	BoostVx Inf
C7725	16928.5	13538	4476	381	BoostVx Inf
C7707	2284	2430	414.7	96	FullVx Inf
C7795	12895.5	11480.7	5992.67	529	NoVx Inf
C7793	7789	18361.3	7318	415	FullVx Inf
C7706	808.4	1633.5	1084.85	35	NoVx Inf
C7722	25368.5	5454.5	4258	343	NoVx Inf
C7720	8424	5527.5	1790	383	NoVx Inf
C7704	12034.5	14080.5	4200.5	456	BoostVx Inf
C7819	1145	1518.5	1601.5	120	FullVx Inf
C7815	10493.5	14990.5	17270	520	BoostVx Inf
C7830	21207.5	7881.5	1343.6	603	BoostVx Inf
C7802	16834.5	2019	886.85	360	BoostVx Inf
C7805	31080.5	33649	11400.5	646	FullVx Inf
C7804	13813	10631	3860.5	480	BoostVx Inf
C7799	2991	2404	5937.5	174	FullVx Inf
C7803	1309.8	849.75	316.4	158	BoostVx Inf
C7800	21190	6458.5	3375	469	BoostVx Inf
C7808	15396	7072	2037	517	FullVx Inf
C7796	490.85	801.55	132.2	42	FullVx Inf
C7787	5896	2761.5	852.3	183	NoVx Inf
C7791	127076	15347	3233.5	647	FullVx Inf
C7790	43597	1245.5	295.4	312	BoostVx Inf
C6097	50	50	50	3.7	NoVx Inf
C6081	3667.5	1995.9	1388.1	261	BoostVx Inf
C6160	1060.85	548.2	654.45	200	BoostVx Inf
C6211	11147.5	1497	1916.5	594	NoVx Inf
C6210	4828.5	4433.5	2371	257	PartVx Inf
C6273	2858	1454.5	819.8	277	NoVx Inf
C6266	27348.5	6534.5	4314.5	475	NoVx Inf
C6272	5718	1943.5	1197.85	190	BoostVx Inf
C6279	838.2	91.5	117.785	15	NoVx Inf
C6335	10005.5	7152	4420.5	107	BoostVx Inf
C6336	5038	2973	2286	111	BoostVx Inf
C6311	151	4993.5	793.75	3.8	NoVx Inf
C6353	4218.67	3317.5	1225.47	324	BoostVx Inf
C6347	12020.5	4208	1475.2	174	NoVx Inf
C6364	453.433	109.44	115.96	23	FullVx Inf
C6498	9942.5	4766	2686	297	BoostVx Inf
C6481	32341	2200.5	1230.9	784	BoostVx Inf
C6480	5750.5	4246.5	1690.33	390	BoostVx Inf
C6479	3143.5	4057	1088.17	197	BoostVx Inf
C6409	19332.5	23185	2613.5	477	BoostVx Inf
C6393	16229	18299	13971.5	503	BoostVx Inf
C6357	4204.5	3337.5	332.65	318	BoostVx Inf
C6402	43038.3	8852	5735.67	283	BoostVx Inf
C6422	2452	802.65	165.25	143	BoostVx Inf
C6410	5798	2299	2332.2	143	FullVx Inf
C6355	3012	5001.5	887.75	102	NoVx Inf
C6403	72.185	109.95	50	7	NoVx Inf
C6358	9698.5	3029	4442	267	FullVx Inf
C6487	27245	36879.5	4707.5	600	NoVx Inf
C6490	22195	24884.5	15273.5	710	BoostVx Inf
C6488	7173.5	5596.5	4172	440	NoVx Inf
C6467	2203.5	1611	2486	292	PartVx Inf
C6502	2437.5	2354	2198	181	BoostVx Inf
C6509	6714.67	2525.5	1557.5	324	BoostVx Inf
C6503	4410	5353	3211	250	FullVx Inf
C6600	27935.5	11506	1609.75	632	BoostVx Inf
C6508	1568.5	1224	329.3	125	NoVx Inf
C6501	4908	1233.55	454.45	361	FullVx Inf
C6471	3838.5	4981	910.05	315	FullVx Inf
C6477	6094.5	1506.1	1273.6	265	BoostVx Inf
C6473	10477	6080.5	2264.5	181	BoostVx Inf
C6470	12188	17465	5350	530	FullVx Inf
C6495	4039.33	3783	665.233	126	NoVx Inf
C6491	2212	2036	261.85	104	NoVx Inf
C6500	6623	6116	1192.8	241	NoVx Inf
C6550	8179	4408	2661	458	BoostVx Inf
C6559	24280.5	13586	2735.5	210	BoostVx Inf
C6554	38822.5	30588.5	9273	405	BoostVx Inf
C6549	16670.3	10157	4657	513	BoostVx Inf
C6591	50	50	50	1.5	NoVx Inf
C6592	869.05	855.05	976.3	18	NoVx Inf
C6548	7221	1954	1524.05	75	NoVx Inf
C6641	34137	29363.5	6624.5	434	BoostVx Inf
C6607	17176	18491.5	7023	548	BoostVx Inf
C6642	5548	7028	1028.7	257	PartVx Inf
C6639	14656	2643	1770	523	FullVx Inf
C6604	155.03	50	103.3	17	NoVx Inf
C6599	2799.67	4277.33	317.75	170	FullVx Inf
C6718	50	50	50	10	NoVx Inf
C6645	2367	3180.5	1136.6	68	NoVx Inf
C6649	3287	2507	991.4	143	NoVx Inf
C6650	3286.5	175.35	107.85	108	NoVx Inf
C6629	11877.5	3988	3683.5	111	BoostVx Inf
C6606	6920.33	2704	489.85	331	FullVx Inf
C6647	12672	8130.5	4142.5	244	PartVx Inf
C6627	1308.5	3920	50	3.3	NoVx Inf
C6654	50	224.85	50	1	NoVx Inf
C6624	5837.33	3610	2737.5	314	BoostVx Inf
C6663	36743.5	24686	4731.5	687	NoVx Inf
C6673	29172.5	47433.5	6677.5	641	FullVx Inf
C6665	1506.5	639.95	373.85	77	FullVx Inf
C6664	20604.5	11778	4760.5	486	BoostVx Inf
C6669	11282	6654	5600	397	BoostVx Inf
C6671	7484.5	10538	1943.5	204	FullVx Inf
C6678	4804.5	5850	2414.5	319	PartVx Inf
C6676	50	1818	149.503	4	NoVx Inf
C6791	10108.3	8219	862.1	392	FullVx Inf
C6790	14039.3	24191.5	6528.5	514	FullVx Inf
C6793	8905.67	30785.3	1744.5	464	PartVx Inf
C6632	16102.5	17864.5	16888.5	189	NoVx Inf
C6745	30241.5	36170	9356.5	635	FullVx Inf
C6892	31132	15766.5	2638	361	BoostVx Inf
C6899	44559.7	44559.7	5638	543	NoVx Inf
C7083	16387.5	16387.5	6162	534	BoostVx Inf
C7081	23334	23334	5176	400	BoostVx Inf
C6746	23976	23976	2011	505	BoostVx Inf
C7085	25404	29722	11995.5	605	FullVx Inf
C7078	12466	24345.7	5362.67	289	BoostVx Inf
C6735	19521	30221	3178.33	497	BoostVx Inf
C6748	7459	8549.5	2942.67	347	FullVx Inf
C6750	21562.3	9249.67	4933.33	560	BoostVx Inf
C6730	15946.3	19617	3643	419	BoostVx Inf
C6893	1330.33	857.65	254.25	111	FullVx Inf
C6902	13765	17945	4911.67	421	FullVx Inf
C6807	9026.33	9282	1702	630	BoostVx Inf
C6797	18379	51621.3	9501.33	558	BoostVx Inf
C6808	21677	42077.5	7951.5	700	NoVx Inf
C6832	19981.5	25590	6256	442	NoVx Inf
C6905	5678	5666	1152.87	210	NoVx Inf
C6801	29550.5	38081.5	6500	481	BoostVx Inf
C6800	4516.5	11405.5	1532.67	269	BoostVx Inf
C6811	32432.5	44713	6749.67	116	FullVx Inf
C6817	40414	41317	7205	602	BoostVx Inf
C6822	1368.5	50	50	102	NoVx Inf
C6799	83.195	2321.5	218.7	2.8	NoVx Inf
C6810	20135	5880	1304.5	365	NoVx Inf
C6829	2088	780.633	964.2	107	NoVx Inf
C6825	3045	2154.5	1445.67	344	FullVx Inf
C6828	50	50	50	2.2	NoVx Inf
C6809	12402	3918.5	2977.5	181	NoVx Inf
C6815	10511.5	9643	2778.67	423	BoostVx Inf
C6923	5604.5	513.75	1241	235	NoVx Inf
C6921	4583.5	12380.5	3762.67	377	BoostVx Inf
C6920	6569	6015	1430.67	122	BoostVx Inf
C6956	21898.5	39742.5	2708	614	BoostVx Inf
C6960	2820	7557	2235	102	BoostVx Inf
C6929	1920.33	231.35	251.4	79	FullVx Inf
C6932	24962.5	57319	23885	461	NoVx Inf
C6930	7640	1671	2148.1	296	NoVx Inf
C6934	27649.7	61861	13231.5	537	NoVx Inf
C7006	18549.5	16242.5	13441	338	NoVx Inf
C6928	320.5	108.21	59.215	6.9	NoVx Inf
C7003	44126.5	75807.5	46653	682	NoVx Inf
C7005	17385	2069	5750	516	NoVx Inf
C7007	7175	13455	5842.5	449	FullVx Inf
C6939	6652	4982	792.7	411	BoostVx Inf
C6949	37312	50924.5	12309.5	562	FullVx Inf
C6967	1176.65	273.7	513.45	126	BoostVx Inf
C6955	7125.5	1481.6	1520	198	NoVx Inf
C6950	20316.5	47318.5	12048.7	498	NoVx Inf
C6933	29474	45927	9940.5	468	NoVx Inf
C6964	7704.5	4693	288.8	136	NoVx Inf
C6961	5671.5	13532	2764	190	FullVx Inf
C6946	5693.67	3573	821.2	92	FullVx Inf
C6942	18854.5	17956	5686.5	422	NoVx Inf
C7033	5507	2755	794.35	116	BoostVx Inf
C7036	50	50	50	162	BoostVx Inf
C7140	830.433	110.05	50	47	NoVx Inf
C7046	2638.5	5554	1804.5	483	BoostVx Inf
C7053	4828.5	2081	409.1	99	FullVx Inf
C7035	24660	48186	3909.5	466	BoostVx Inf
C7040	383.633	50	50	11	NoVx Inf
C7030	3033	459.667	160	115	FullVx Inf
C7066	20009.7	32130	4655.5	366	BoostVx Inf
C7060	27047	26548	2434	451	BoostVx Inf
C7062	4181.67	1915.5	190.35	123	FullVx Inf
C7061	13995.5	14905.5	6468.5	279	NoVx Inf
C7043	50	1049.4	352.95	1.2	NoVx Inf
C7047	5952.33	3296.5	1462	397	BoostVx Inf
C7041	42455.5	27692.5	8405	631	BoostVx Inf
C7063	13718	17078	5669	500	BoostVx Inf
C7001	34628	23765.5	8612	587	BoostVx Inf
C7278	5696.67	5203.5	3556	268	BoostVx Inf
C7279	6281	3471.5	1301.53	213	NoVx Inf
C7275	3138.5	283.8	148.8	106	FullVx Inf
C7280	19751.5	18051	6851.5	421	BoostVx Inf
C7276	14523.7	15400.5	3732	404	FullVx Inf
C7175	24953.5	13343.5	5738.5	491	BoostVx Inf
C7178	5289	4126.5	836.65	222	FullVx Inf
C7179	25584.5	19391	4806	599	FullVx Inf
C7189	2020	145.753	600.4	89	FullVx Inf
C7185	2876	4877	2469.5	147	PartVx Inf
C7266	21498.5	29936.3	8268.67	459	BoostVx Inf
C7160	4308	4089.5	3181.67	97	NoVx Inf
C7169	7484	5147	334.6	355	NoVx Inf
C7172	3980.33	5057	1299.57	471	FullVx Inf
C7168	11550.7	2873.33	1269.5	392	BoostVx Inf
C7166	7192.5	5170	2406	229	BoostVx Inf
C7180	650.033	50	50	452	BoostVx Inf
C7182	17904.2	29808	5668	478	FullVx Inf
C7158	30122	27103	10937	594	FullVx Inf
C7277	5742	3785	1249.5	160	BoostVx Inf
C7273	369.833	50	1017.25	15	NoVx Inf
C7459	57004	32600	29079	428	FullVx Inf
C7171	2606	2014	649.9	99	PartVx Inf
C7427	27393.5	15283.5	14080.5	419	BoostVx Inf
C7461	15110	6085.5	6093.5	167	FullVx Inf
C7460	8111	2598	6730	135	FullVx Inf
C7426	6302	1810	1893	143	BoostVx Inf
C7434	25019	16650.5	6344.5	352	NoVx Inf
C7436	10176.7	6596	1782	123	NoVx Inf
C7449	1656.67	967.9	1445	24	NoVx Inf
C7437	26305.5	25124	7470.5	477	BoostVx Inf
C7431	14190.5	6713	1254.5	374	BoostVx Inf
C7432	2928	24611	2974.5	16	NoVx Inf
C7442	26848	49796.5	13208.5	421	BoostVx Inf
C7446	22012.5	24307.5	3367	469	BoostVx Inf
C7443	31761	10755	4825	543	FullVx Inf
C7441	370.75	95.275	170.2	12	FullVx Inf
C7480	13342.5	19893.5	4893.5	396	BoostVx Inf
C7519	8627	5362	1149.5	371	BoostVx Inf
C7529	7441	10124.5	5761.5	168	FullVx Inf
C7438	15845.7	34335	5817	406	BoostVx Inf
C7518	4735.67	6156.5	1940.5	145	BoostVx Inf
C7521	18056	20970	8742	455	FullVx Inf
C7526	1285.5	50	50	66	BoostVx Inf
C7517	2628.67	753	226.2	137	BoostVx Inf
C7513	24888	23881.5	11691	539	NoVx Inf
C7523	365.5	701.35	927.5	12	NoVx Inf
C7524	50	1108.95	52.775	1.3	NoVx Inf
C7514	6233	9196.5	642.2	270	BoostVx Inf
C7561	27498.5	31223	4793	445	BoostVx Inf
C7571	15651	8021	3718.5	277	BoostVx Inf
C7564	2912	383	369.2	75	FullVx Inf
C7591	10764.5	1975	922.95	214	BoostVx Inf
C7575	40074.5	21521.5	15397.3	559	FullVx Inf
C7587	24837	9207	2685	357	BoostVx Inf
C7586	15622.5	4441.5	838.6	207	BoostVx Inf
C7580	8037.5	11720.3	5299.75	246	BoostVx Inf
C7583	3759.5	6547.5	4377.75	134	BoostVx Inf
C7644	10119.5	3893.5	5969	283	FullVx Inf
C7654	5919	5660.5	2144.5	236	BoostVx Inf
C7651	4361	2943.33	3724	257	PartVx Inf
C7626	17828.5	19670.5	1411	602	BoostVx Inf
C7621	20150	6541.25	2218.5	581	BoostVx Inf
C7653	14376.5	14941.5	2140	381	BoostVx Inf
C7647	13524.5	23870	12409	580	BoostVx Inf
C7657	13640.5	9382.33	2295.5	342	BoostVx Inf
C7624	1664	214.75	76.13	58	NoVx Inf
C7645	11359.5	16389	8752.5	333	NoVx Inf
C7700	39125	32664	21145.5	153	BoostVx Inf
C7634	258.85	882	50	26	NoVx Inf
C7633	1249.5	858.6	1101	24	NoVx Inf
C7649	29178.5	26534	43637.5	429	PartVx Inf
C7638	3077	305.35	195.75	142	FullVx Inf
C7640	16797.5	12585.5	1636	522	BoostVx Inf
C7641	24799.5	18965.7	11458.5	473	BoostVx Inf
C7628	14450.5	15713.5	4607.5	220	NoVx Inf
C7635	2295.5	2133.5	2980.5	65	NoVx Inf
C7730	23429	7438.33	1777.33	513	BoostVx Inf
C7702	6601	2235	2645	108	FullVx Inf
C7770	31629	17699.3	3397.67	499	BoostVx Inf
C7711	6668.33	4920.67	7378	108	FullVx Inf

## Sheet: Figure 4
Maternal Sample ID	Maternal B.1	Maternal BA.1	Maternal BA.5	Delivery Year	Maternal IgG	Vaccine Manufacturer	Group
C7728	9701	20828.5	2254.5	2022	612	pfizer	BoostVx Inf
C7715	4877	11116	1381	2022	300	pfizer	BoostVx Inf
C7727	13291.5	6095.5	4869.5	2022	330	pfizer	BoostVx Inf
C7726	5641.5	1466.5	715.75	2022	114	pfizer	BoostVx Inf
C7725	16928.5	13538	4476	2022	381	pfizer	BoostVx Inf
C7707	2284	2430	414.7	2022	96	pfizer	FullVx Inf
C7793	7789	18361.3	7318	2022	415	moderna	FullVx Inf
C7704	12034.5	14080.5	4200.5	2022	456	pfizer	BoostVx Inf
C7819	1145	1518.5	1601.5	2022	120	pfizer	FullVx Inf
C7815	10493.5	14990.5	17270	2022	520	pfizer	BoostVx Inf
C7830	21207.5	7881.5	1343.6	2022	603	pfizer	BoostVx Inf
C7802	16834.5	2019	886.85	2022	360	pfizer	BoostVx Inf
C7805	31080.5	33649	11400.5	2022	646	pfizer	FullVx Inf
C7803	1309.8	849.75	316.4	2022	158	moderna	BoostVx Inf
C7800	21190	6458.5	3375	2022	469	pfizer	BoostVx Inf
C7808	15396	7072	2037	2022	517	moderna	FullVx Inf
C7796	490.85	801.55	132.2	2022	42	pfizer	FullVx Inf
C7791	127076	15347	3233.5	2022	647	moderna	FullVx Inf
C6081	3667.5	1995.9	1388.1	2021	261	pfizer	BoostVx Inf
C6210	4828.5	4433.5	2371	2021	257	moderna	PartVx Inf
C6272	5718	1943.5	1197.85	2021	190	pfizer	BoostVx Inf
C6335	10005.5	7152	4420.5	2022	107	pfizer	BoostVx Inf
C6353	4218.67	3317.5	1225.47	2022	324	pfizer	BoostVx Inf
C6364	453.433	109.44	115.96	2022	23	pfizer	FullVx Inf
C6498	9942.5	4766	2686	2022	297	pfizer	BoostVx Inf
C6481	32341	2200.5	1230.9	2022	784	pfizer	BoostVx Inf
C6480	5750.5	4246.5	1690.33	2022	390	pfizer	BoostVx Inf
C6479	3143.5	4057	1088.17	2022	197	moderna	BoostVx Inf
C6409	19332.5	23185	2613.5	2022	477	pfizer	BoostVx Inf
C6393	16229	18299	13971.5	2022	503	pfizer	BoostVx Inf
C6357	4204.5	3337.5	332.65	2022	318	moderna	BoostVx Inf
C6402	43038.3	8852	5735.67	2022	283	moderna	BoostVx Inf
C6422	2452	802.65	165.25	2022	143	pfizer	BoostVx Inf
C6490	22195	24884.5	15273.5	2022	710	pfizer	BoostVx Inf
C6467	2203.5	1611	2486	2022	292	pfizer	PartVx Inf
C6502	2437.5	2354	2198	2022	181	pfizer	BoostVx Inf
C6509	6714.67	2525.5	1557.5	2022	324	moderna	BoostVx Inf
C6600	27935.5	11506	1609.75	2022	632	moderna	BoostVx Inf
C6501	4908	1233.55	454.45	2022	361	moderna	FullVx Inf
C6471	3838.5	4981	910.05	2022	315	pfizer	FullVx Inf
C6477	6094.5	1506.1	1273.6	2022	265	moderna	BoostVx Inf
C6473	10477	6080.5	2264.5	2022	181	pfizer	BoostVx Inf
C6470	12188	17465	5350	2022	530	pfizer	FullVx Inf
C6550	8179	4408	2661	2022	458	pfizer	BoostVx Inf
C6554	38822.5	30588.5	9273	2022	405	pfizer	BoostVx Inf
C6549	16670.3	10157	4657	2022	513	moderna	BoostVx Inf
C6641	34137	29363.5	6624.5	2022	434	pfizer	BoostVx Inf
C6607	17176	18491.5	7023	2022	548	moderna	BoostVx Inf
C6642	5548	7028	1028.7	2022	257	pfizer	PartVx Inf
C6639	14656	2643	1770	2022	523	moderna	FullVx Inf
C6599	2799.67	4277.33	317.75	2022	170	pfizer	FullVx Inf
C6629	11877.5	3988	3683.5	2022	111	moderna	BoostVx Inf
C6606	6920.33	2704	489.85	2022	331	pfizer	FullVx Inf
C6647	12672	8130.5	4142.5	2022	244	moderna	PartVx Inf
C6624	5837.33	3610	2737.5	2022	314	pfizer	BoostVx Inf
C6673	29172.5	47433.5	6677.5	2022	641	moderna	FullVx Inf
C6665	1506.5	639.95	373.85	2022	77	moderna	FullVx Inf
C6664	20604.5	11778	4760.5	2022	486	moderna	BoostVx Inf
C6669	11282	6654	5600	2022	397	pfizer	BoostVx Inf
C6671	7484.5	10538	1943.5	2022	204	pfizer	FullVx Inf
C6678	4804.5	5850	2414.5	2022	319	pfizer	PartVx Inf
C6791	10108.3	8219	862.1	2022	392	moderna	FullVx Inf
C6790	14039.3	24191.5	6528.5	2022	514	pfizer	FullVx Inf
C6793	8905.67	30785.3	1744.5	2022	464	pfizer	PartVx Inf
C6745	30241.5	36170	9356.5	2022	635	moderna	FullVx Inf
C6892	31132	15766.5	2638	2022	361	moderna	BoostVx Inf
C7083	16387.5	16387.5	6162	2022	534	pfizer	BoostVx Inf
C7081	23334	23334	5176	2022	400	moderna	BoostVx Inf
C6746	23976	23976	2011	2022	505	pfizer	BoostVx Inf
C7085	25404	29722	11995.5	2022	605	pfizer	FullVx Inf
C7078	12466	24345.7	5362.67	2022	289	pfizer	BoostVx Inf
C6735	19521	30221	3178.33	2022	497	pfizer	BoostVx Inf
C6748	7459	8549.5	2942.67	2022	347	pfizer	FullVx Inf
C6750	21562.3	9249.67	4933.33	2022	560	pfizer	BoostVx Inf
C6730	15946.3	19617	3643	2022	419	pfizer	BoostVx Inf
C6893	1330.33	857.65	254.25	2022	111	moderna	FullVx Inf
C6902	13765	17945	4911.67	2022	421	pfizer	FullVx Inf
C6807	9026.33	9282	1702	2022	630	pfizer	BoostVx Inf
C6801	29550.5	38081.5	6500	2022	481	pfizer	BoostVx Inf
C6800	4516.5	11405.5	1532.67	2022	269	pfizer	BoostVx Inf
C6811	32432.5	44713	6749.67	2022	116	pfizer	FullVx Inf
C6817	40414	41317	7205	2022	602	pfizer	BoostVx Inf
C6825	3045	2154.5	1445.67	2022	344	pfizer	FullVx Inf
C6815	10511.5	9643	2778.67	2022	423	pfizer	BoostVx Inf
C6921	4583.5	12380.5	3762.67	2022	377	pfizer	BoostVx Inf
C6956	21898.5	39742.5	2708	2022	614	pfizer	BoostVx Inf
C6960	2820	7557	2235	2022	102	pfizer	BoostVx Inf
C6929	1920.33	231.35	251.4	2022	79	pfizer	FullVx Inf
C7007	7175	13455	5842.5	2022	449	pfizer	FullVx Inf
C6939	6652	4982	792.7	2022	411	moderna	BoostVx Inf
C6949	37312	50924.5	12309.5	2022	562	pfizer	FullVx Inf
C6967	1176.65	273.7	513.45	2022	126	moderna	BoostVx Inf
C6961	5671.5	13532	2764	2022	190	pfizer	FullVx Inf
C6946	5693.67	3573	821.2	2022	92	pfizer	FullVx Inf
C7033	5507	2755	794.35	2022	116	pfizer	BoostVx Inf
C7036	50	50	50	2022	162	pfizer	BoostVx Inf
C7046	2638.5	5554	1804.5	2022	483	pfizer	BoostVx Inf
C7053	4828.5	2081	409.1	2022	99	moderna	FullVx Inf
C7035	24660	48186	3909.5	2022	466	pfizer	BoostVx Inf
C7030	3033	459.667	160	2022	115	pfizer	FullVx Inf
C7066	20009.7	32130	4655.5	2022	366	moderna	BoostVx Inf
C7060	27047	26548	2434	2022	451	pfizer	BoostVx Inf
C7062	4181.67	1915.5	190.35	2022	123	moderna	FullVx Inf
C7041	42455.5	27692.5	8405	2022	631	pfizer	BoostVx Inf
C7063	13718	17078	5669	2022	500	moderna	BoostVx Inf
C7278	5696.67	5203.5	3556	2022	268	pfizer	BoostVx Inf
C7275	3138.5	283.8	148.8	2022	106	moderna	FullVx Inf
C7280	19751.5	18051	6851.5	2022	421	pfizer	BoostVx Inf
C7276	14523.7	15400.5	3732	2022	404	moderna	FullVx Inf
C7175	24953.5	13343.5	5738.5	2022	491	pfizer	BoostVx Inf
C7178	5289	4126.5	836.65	2022	222	moderna	FullVx Inf
C7189	2020	145.753	600.4	2022	89	pfizer	FullVx Inf
C7185	2876	4877	2469.5	2022	147	pfizer	PartVx Inf
C7266	21498.5	29936.3	8268.67	2022	459	moderna	BoostVx Inf
C7172	3980.33	5057	1299.57	2022	471	pfizer	FullVx Inf
C7168	11550.7	2873.33	1269.5	2022	392	moderna	BoostVx Inf
C7166	7192.5	5170	2406	2022	229	pfizer	BoostVx Inf
C7180	650.033	50	50	2022	452	pfizer	BoostVx Inf
C7182	17904.2	29808	5668	2022	478	pfizer	FullVx Inf
C7158	30122	27103	10937	2022	594	pfizer	FullVx Inf
C7277	5742	3785	1249.5	2022	160	pfizer	BoostVx Inf
C7459	57004	32600	29079	2022	428	moderna	FullVx Inf
C7171	2606	2014	649.9	2022	99	pfizer	PartVx Inf
C7427	27393.5	15283.5	14080.5	2022	419	pfizer	BoostVx Inf
C7460	8111	2598	6730	2022	135	moderna	FullVx Inf
C7437	26305.5	25124	7470.5	2022	477	moderna	BoostVx Inf
C7431	14190.5	6713	1254.5	2022	374	moderna	BoostVx Inf
C7446	22012.5	24307.5	3367	2022	469	pfizer	BoostVx Inf
C7443	31761	10755	4825	2022	543	pfizer	FullVx Inf
C7441	370.75	95.275	170.2	2022	12	moderna	FullVx Inf
C7480	13342.5	19893.5	4893.5	2022	396	pfizer	BoostVx Inf
C7519	8627	5362	1149.5	2022	371	moderna	BoostVx Inf
C7529	7441	10124.5	5761.5	2022	168	pfizer	FullVx Inf
C7438	15845.7	34335	5817	2022	406	pfizer	BoostVx Inf
C7518	4735.67	6156.5	1940.5	2022	145	pfizer	BoostVx Inf
C7521	18056	20970	8742	2022	455	pfizer	FullVx Inf
C7526	1285.5	50	50	2022	66	moderna	BoostVx Inf
C7517	2628.67	753	226.2	2022	137	pfizer	BoostVx Inf
C7514	6233	9196.5	642.2	2022	270	pfizer	BoostVx Inf
C7561	27498.5	31223	4793	2022	445	pfizer	BoostVx Inf
C7571	15651	8021	3718.5	2022	277	pfizer	BoostVx Inf
C7564	2912	383	369.2	2022	75	pfizer	FullVx Inf
C7591	10764.5	1975	922.95	2022	214	pfizer	BoostVx Inf
C7575	40074.5	21521.5	15397.3	2022	559	pfizer	FullVx Inf
C7587	24837	9207	2685	2022	357	moderna	BoostVx Inf
C7586	15622.5	4441.5	838.6	2022	207	pfizer	BoostVx Inf
C7580	8037.5	11720.3	5299.75	2022	246	pfizer	BoostVx Inf
C7583	3759.5	6547.5	4377.75	2022	134	pfizer	BoostVx Inf
C7644	10119.5	3893.5	5969	2022	283	pfizer	FullVx Inf
C7654	5919	5660.5	2144.5	2022	236	pfizer	BoostVx Inf
C7651	4361	2943.33	3724	2022	257	pfizer	PartVx Inf
C7626	17828.5	19670.5	1411	2022	602	pfizer	BoostVx Inf
C7621	20150	6541.25	2218.5	2022	581	pfizer	BoostVx Inf
C7653	14376.5	14941.5	2140	2022	381	pfizer	BoostVx Inf
C7657	13640.5	9382.33	2295.5	2022	342	pfizer	BoostVx Inf
C7700	39125	32664	21145.5	2022	153	moderna	BoostVx Inf
C7649	29178.5	26534	43637.5	2022	429	pfizer	PartVx Inf
C7638	3077	305.35	195.75	2022	142	moderna	FullVx Inf
C7640	16797.5	12585.5	1636	2022	522	pfizer	BoostVx Inf
C7641	24799.5	18965.7	11458.5	2022	473	pfizer	BoostVx Inf
C7730	23429	7438.33	1777.33	2022	513	moderna	BoostVx Inf
C7702	6601	2235	2645	2022	108	pfizer	FullVx Inf
C7770	31629	17699.3	3397.67	2022	499	moderna	BoostVx Inf
C7711	6668.33	4920.67	7378	2022	108	pfizer	FullVx Inf

## Sheet: Figure 5 a-c
Delivery Year	Umbilical Cord Sample ID	Umbilical Cord IgG	Maternal Sample ID	Maternal IgG	Weeks elapsed last dose to delivery	Placental transfer ratio	Group
2021	C1472	0.15		0.2	-1.14	0.75	PartVx
2021	C1474	0.15		0.15	-0.57	1	PartVx
2021	C1659	0.15		0.65	-3.14	0.230769	PartVx
2021	C2907	104		104	-8.86	1	FullVx
2022	C6543	260	C6485	266	-7.57	0.977444	BoostVx Inf
2021	C1079	0.33	C1094	91	-3.14	0.00362637	PartVx
2021	C1240	107	C1229	407	-1.14	0.262899	PartVx
2021	C1269	223	C1254	162	-4.86	1.37654	FullVx
2021	C1267	0.2	C1250	1	-1.57	0.2	PartVx
2021	C1266	8	C1286	80	-0.86	0.1	PartVx
2021	C1265	164	C1277	295	-2.71	0.555932	FullVx
2021	C1261	16	C1278	23	-0.43	0.695652	PartVx
2021	C1260	3	C1281	42	-0.57	0.0714286	PartVx
2021	C1259	85	C1283	230	-1.86	0.369565	PartVx
2021	C1309	149	C1310	196	-3.71	0.760204	FullVx
2021	C1317	172	C1316	211	-2.86	0.815166	FullVx
2021	C1338	92	C1360	112	-3.86	0.821429	FullVx
2021	C1337	103	C1356	78	-4.43	1.32051	FullVx
2021	C1362	0.67	C1370	6.1	-1.71	0.109836	PartVx
2021	C1364	297	C1374	253	-6.57	1.17391	FullVx
2021	C1363	0.2	C1373	0.2	-0.29	1	PartVx
2021	C1365	247	C1372	274	-4.86	0.90146	FullVx
2021	C1366	2.5	C1375	9.1	-0.57	0.274725	PartVx
2021	C1367	127	C1376	90	-5.14	1.41111	FullVx
2021	C1368	11	C1371	144	-1.86	0.0763889	PartVx
2021	C1369	0.27	C1377	2.2	-2	0.122727	PartVx
2021	C1393	208	C1404	203	-5	1.02463	FullVx
2021	C1403	0.8	C1413	4.8	-1.29	0.166667	PartVx Inf
2021	C1391	1.9	C1412	10	-2.29	0.19	PartVx
2021	C1392	0.2	C1415	1.3	-2	0.153846	PartVx
2021	C1440	251	C1416	191	-5.43	1.31414	FullVx
2021	C1437	3.2	C1420	0.2	-0.43	16	PartVx
2021	C1436	43	C1419	120	-2	0.358333	FullVx
2021	C1439	336	C1418	286	-5.57	1.17483	FullVx
2021	C1441	0.47	C1407	7.7	-1.86	0.061039	PartVx
2021	C1438	12	C1417	67	-2.29	0.179104	PartVx
2021	C1424	10	C1411	9.7	-0.57	1.03093	PartVx Inf
2021	C1422	1.7	C1410	0.2	-1.43	8.5	PartVx
2021	C1425	1.1	C1409	4.6	-0.29	0.23913	PartVx
2021	C1427	3.6	C1408	21	-2.71	0.171429	PartVx
2021	C1423	161	C1421	172	-5.86	0.936047	FullVx
2021	C1426	68	C1406	294	-2.43	0.231293	FullVx Inf
2021	C1429	3.3	C1453	31	-0.57	0.106452	PartVx Inf
2021	C1428	0.95	C1405	7.3	-2.43	0.130137	PartVx
2021	C1471	0.2	C1465	1.5	-1.71	0.133333	PartVx
2021	C1473	1.1	C1459	5.8	-2.86	0.189655	PartVx
2021	C1478	43	C1481	58	-3.71	0.741379	FullVx
2021	C1497	0.15	C1482	0.35	-1.29	0.428571	PartVx
2021	C1501	4.9	C1507	25	-2.43	0.196	PartVx
2021	C1498	1.1	C1509	8	-2.29	0.1375	PartVx
2021	C1500	0.15	C1479	0.15	-1	1	PartVx
2021	C1521	2.8	C1488	4.8	-0.57	0.583333	PartVx
2021	C1522	3.9	C1489	6.3	-0.43	0.619048	PartVx
2021	C1515	23	C1539	42	-4	0.547619	PartVx
2021	C1527	226	C1540	185	-3.86	1.22162	FullVx Inf
2021	C1518	4.2	C1538	0.14	-2.86	30	PartVx
2021	C1516	1.5	C1536	11	-2.29	0.136364	PartVx
2021	C1510	37	C1537	133	-1.71	0.278195	PartVx Inf
2021	C1623	0.2	C1548	0.15	-1.29	1.33333	PartVx
2021	C1575	0.15	C1553	0.15	-0.86	1	PartVx
2021	C1520	1	C1556	3.5	-2.43	0.285714	PartVx
2021	C1574	0.4	C1554	3.5	-1.86	0.114286	PartVx
2021	C1584	0.15	C1552	0.15	-1.14	1	PartVx
2021	C1583	81	C1547	46	-7.86	1.76087	FullVx
2021	C1566	0.15	C1543	0.95	-2	0.157895	PartVx
2021	C1582	0.15	C1549	0.15	-1.29	1	PartVx
2021	C1567	9	C1555	5.9	-3.43	1.52542	PartVx
2021	C1569	2.1	C1550	5.9	-0.43	0.355932	PartVx
2021	C1572	0.75	C1551	3.3	-2.43	0.227273	PartVx
2021	C1570	0.15	C1615	4.5	-2.29	0.0333333	PartVx
2021	C1573	76	C1622	53	-9	1.43396	FullVx
2021	C1571	69	C1610	127	-3.29	0.543307	FullVx
2021	C1557	0.25	C1609	1	-3.29	0.25	PartVx
2021	C1562	2.8	C1597	7.4	-0.57	0.378378	PartVx
2021	C1560	22	C1612	56	-3.29	0.392857	PartVx
2021	C1558	8.2	C1619	59	-0.71	0.138983	PartVx
2021	C1561	7.1	C1621	28	-3.43	0.253571	PartVx
2021	C1658	2	C1625	5.1	-2.71	0.392157	PartVx
2021	C1644	0.15	C1620	0.2	-1.43	0.75	PartVx
2021	C1661	0.15	C1616	2.8	-2.29	0.0535714	PartVx
2021	C1681	74	C1634	93	-3.14	0.795699	FullVx
2021	C1684	1.1	C1627	1.6	-0.71	0.6875	PartVx
2021	C1657	1.7	C6724	1.1	-2.86	1.54545	PartVx
2021	C1682	0.15	C1632	0.45	-0.71	0.333333	PartVx
2021	C1669	2.1	C1626	2.3	-0.71	0.913043	PartVx
2021	C1679	46	C1637	60	-2.86	0.766667	FullVx
2021	C1677	0.15	C1639	0.15	-0.29	1	PartVx
2021	C1680	17	C1636	28	-3.86	0.607143	PartVx
2021	C1678	4.3	C1638	14	-3	0.307143	PartVx
2021	C1727	24	C1699	115	-1.86	0.208696	PartVx
2021	C1736	24	C1701	119	-1.29	0.201681	PartVx
2021	C1725	17	C1697	129	-1.29	0.131783	PartVx
2021	C1729	56	C1698	45	-7.57	1.24444	FullVx
2021	C1733	164	C1696	131	-6.29	1.25191	FullVx Inf
2021	C1748	186	C1695	226	-0.57	0.823009	PartVx Inf
2021	C1745	0.15	C1692	0.7	-3.14	0.214286	FullVx
2021	C1741	0.15	C1691	93	-6	0.0016129	FullVx
2021	C1749	2.5	C1694	13	-2.71	0.192308	PartVx
2021	C1746	0.15	C1710	1.7	-2	0.0882353	PartVx
2021	C1743	9.9	C1709	17	-0.43	0.582353	PartVx Inf
2021	C1742	7.4	C1708	21	-0.29	0.352381	PartVx
2021	C1744	9.3	C1711	71	-1.29	0.130986	PartVx
2021	C1747	21	C1705	40	-0.14	0.525	PartVx
2021	C1739	9	C1707	24	-0.71	0.375	PartVx
2021	C1762	95	C1713	69	-6.29	1.37681	FullVx
2021	C1763	37	C1714	88	-2.14	0.420455	FullVx
2021	C1764	0.15	C1716	0.2	-1.57	0.75	PartVx
2021	C1769	15	C1721	13	-11.14	1.15385	FullVx
2021	C1761	2.7	C1715	4.3	-4.14	0.627907	PartVx
2021	C1771	1.8	C1723	5.1	-3	0.352941	PartVx
2021	C1768	227	C1720	155	-5.29	1.46452	FullVx Inf
2021	C1766	52	C1718	182	-4.43	0.285714	PartVx
2021	C1770	37	C1722	57	-1	0.649123	PartVx
2021	C1765	48	C1717	79	-2.43	0.607595	FullVx
2021	C1760	0.25	C1787	2.8	-1.71	0.0892857	PartVx
2021	C1755	18	C1790	119	-1	0.151261	PartVx
2021	C1844	1.3	C1821	8.1	-1.29	0.160494	PartVx
2021	C1758	8.6	C1789	27	-0.86	0.318519	PartVx
2021	C1772	8.4	C1791	82	-3	0.102439	FullVx
2021	C1759	88	C1788	179	-2.43	0.49162	FullVx
2021	C1756	113	C1786	127	-3.29	0.889764	FullVx
2021	C1757	39	C1785	192	-1.29	0.203125	PartVx
2021	C1754	25	C1784	122	-1.29	0.204918	PartVx
2021	C1845	1.1	C1824	11	-1.71	0.1	PartVx
2021	C1847	2.3	C1816	7.4	-0.71	0.310811	PartVx
2021	C1850	13	C1810	48	-1.29	0.270833	PartVx
2021	C1841	14	C1814	60	-1	0.233333	PartVx
2021	C1843	231	C1822	124	-9.43	1.8629	FullVx Inf
2021	C1846	46	C1792	57	-3.14	0.807018	FullVx
2021	C1849	52	C1794	38	-9.71	1.36842	FullVx
2021	C1840	0.15	C1817	0.85	-1.71	0.176471	PartVx
2021	C1851	28	C1813	129	-1.29	0.217054	PartVx
2021	C1838	24	C1819	48	-2.57	0.5	FullVx
2021	C1839	23	C1819	48	-2.57	0.479167	FullVx
2021	C1830	0.15	C1812	1	-2.14	0.15	PartVx
2021	C1832	15	C1820	2.2	-1.29	6.81818	PartVx
2021	C1831	1.3	C1815	2.8	-0.71	0.464286	PartVx
2021	C1833	333	C1802	285	-4.43	1.16842	FullVx
2021	C1828	43	C1795	210	-1	0.204762	PartVx
2021	C1827	0.65	C1799	2.7	-2	0.240741	PartVx
2021	C1837	0.15	C1800	0.15	-0.14	1	PartVx
2021	C1829	21	C1797	128	-0.86	0.164062	PartVx
2021	C1835	73	C1801	64	-5.29	1.14062	FullVx
2021	C1869	206	C1805	183	-1.71	1.12568	PartVx Inf
2021	C1866	198	C1806	208	-2.71	0.951923	FullVx
2021	C1867	263	C1803	146	-5.29	1.80137	FullVx
2021	C1870	57	C1804	37	-4.71	1.54054	FullVx
2021	C1863	57	C1879	50	-4.43	1.14	FullVx
2021	C1862	51	C1879	50	-4.43	1.02	FullVx
2021	C1864	15	C1878	77	-1.57	0.194805	PartVx
2021	C1874	0.15	C1881	0.15	-1.29	1	PartVx
2021	C1873	78	C1882	106	-2.71	0.735849	FullVx
2021	C1877	173	C1880	67	-6	2.58209	FullVx
2021	C1905	0.95	C1891	2.3	-3	0.413043	PartVx
2021	C1903	1.7	C1936	11	-2.71	0.154545	PartVx
2021	C1904	151	C1889	173	-3	0.872832	FullVx
2021	C1911	137	C1884	170	-3.14	0.805882	FullVx
2021	C1913	48	C1887	22	-12.29	2.18182	FullVx
2021	C1910	11	C1886	15	-3	0.733333	FullVx
2021	C1907	56	C1892	78	-3.29	0.717949	FullVx
2021	C1946	0.15	C1885	0.15	-0.86	1	PartVx
2021	C1909	0.15	C1922	0.8	-2.43	0.1875	PartVx
2021	C1949	95	C1888	51	-13.29	1.86275	FullVx
2021	C1908	39	C1921	49	-2	0.795918	FullVx
2021	C1945	3.2	C1890	14	-2.14	0.228571	PartVx
2021	C1941	2.2	C1931	6.6	-0.71	0.333333	PartVx
2021	C1942	198	C1920	151	-6.43	1.31126	FullVx Inf
2021	C1947	62	C1893	102	-2.43	0.607843	FullVx
2021	C1948	122	C1894	286	-2.14	0.426573	FullVx
2021	C1944	83	C1919	57	-2.43	1.45614	FullVx
2021	C1961	6.8	C1933	157	-0.86	0.0433121	PartVx Inf
2021	C1938	0.15	C1923	0.25	-1.29	0.6	PartVx
2021	C1939	52	C1935	16	-3.57	3.25	FullVx
2021	C1940	8.5	C1934	60	-3.86	0.141667	PartVx
2021	C1943	60	C1918	71	-3.29	0.84507	FullVx
2021	C1960	3.2	C1928	7.6	-0.14	0.421053	PartVx
2021	C1958	2.3	C1930	17	-3	0.135294	PartVx
2021	C1957	54	C1932	40	-1.57	1.35	PartVx
2021	C1956	52	C1926	111	-2.86	0.468468	FullVx
2021	C1959	0.15	C1924	0.25	-1.14	0.6	PartVx
2021	C1963	88	C1996	174	-2.14	0.505747	FullVx
2021	C2033	12	C1994	72	-1.29	0.166667	PartVx
2021	C2031	1.7	C1995	2.8	-5.29	0.607143	FullVx
2021	C2036	19	C1999	8.6	-10	2.2093	FullVx
2021	C2035	62	C1992	35	-11.57	1.77143	PartVx
2021	C1962	86	C1997	177	-2	0.485876	FullVx
2021	C1964	158	C1998	178	-2.43	0.88764	FullVx Inf
2021	C2032	211	C1993	268	-1.86	0.787313	PartVx
2021	C2027	162	C2007	255	-0.57	0.635294	PartVx Inf
2021	C2029	263	C2000	265	-3.71	0.992453	FullVx Inf
2021	C2028	156	C2001	190	-2.57	0.821053	FullVx Inf
2021	C2088	124	C2011	183	-2.86	0.677596	FullVx
2021	C2034	1.5	C2002	15	-2	0.1	PartVx
2021	C2030	0.9	C2008	2.1	-0.57	0.428571	PartVx
2021	C2089	71	C2009	95	-3	0.747368	FullVx
2021	C2085	35	C2010	100	-2.14	0.35	FullVx
2021	C2087	76	C2003	82	-2.71	0.926829	FullVx
2021	C2086	1.3	C2004	137	-2.14	0.00948905	FullVx Inf
2021	C2084	64	C2006	40	-14.14	1.6	FullVx
2021	C2093	64	C2005	70	-4.43	0.914286	FullVx
2021	C2097	118	C2014	113	-4.57	1.04425	FullVx
2021	C2083	72	C2015	117	-3	0.615385	FullVx
2021	C2080	130	C2019	73	-7.43	1.78082	FullVx
2021	C2082	39	C2016	48	-4.14	0.8125	FullVx
2021	C2081	2.5	C2017	7.3	-3	0.342466	PartVx
2021	C2092	301	C2013	353	-3.71	0.852691	FullVx Inf
2021	C2091	23	C2012	25	-4.71	0.92	FullVx
2021	C2102	30	C2078	37	-2.86	0.810811	FullVx Inf
2021	C2100	129	C2077	120	-5	1.075	FullVx Inf
2021	C2079	126	C2018	171	-3.14	0.736842	FullVx
2021	C2106	111	C2072	93	-4.86	1.19355	FullVx
2021	C2116	31	C2066	27	-6.29	1.14815	FullVx
2021	C2104	19	C2069	47	-2.14	0.404255	FullVx
2021	C2112	4.9	C2067	7.4	-0.14	0.662162	PartVx
2021	C2101	156	C2068	93	-7	1.67742	FullVx
2021	C2108	74	C2127	89	-3.29	0.831461	FullVx
2021	C2114	2.5	C2065	28	-0.86	0.0892857	PartVx
2021	C2113	0.15	C2064	0.15	-0.71	1	PartVx
2021	C2115	79	C2070	128	-2.86	0.617188	FullVx
2021	C2103	212	C2074	265	-3.71	0.8	FullVx
2021	C2105	230	C2073	278	-2.43	0.827338	FullVx Inf
2021	C2110	112	C2071	107	-3.71	1.04673	FullVx
2021	C2111	0.95	C2075	1.8	-2.71	0.527778	PartVx Inf
2021	C2107	152	C2076	177	-3.29	0.858757	FullVx
2021	C2196	107	C2126	78	-5.29	1.37179	FullVx
2021	C2180	73	C2128	139	-2.29	0.52518	FullVx
2021	C2178	58	C2123	48	-3.86	1.20833	FullVx
2021	C2179	97	C2125	141	-2.29	0.687943	FullVx
2021	C2174	43	C2147	20	-14.86	2.15	FullVx
2021	C2181	202	C2146	268	-1.71	0.753731	PartVx Inf
2021	C2182	67	C2143	32	-12.14	2.09375	FullVx
2021	C2176	28	C2145	5.3	-11.14	5.28302	FullVx Inf
2021	C2175	17	C2148	21	-1.14	0.809524	PartVx
2021	C2173	111	C2144	134	-3.86	0.828358	FullVx
2021	C2166	155	C2132	180	-5.57	0.861111	FullVx
2021	C2185	2.3	C2135	6.3	-0.29	0.365079	PartVx Inf
2021	C2184	84	C2138	68	-3.57	1.23529	FullVx
2021	C2167	7.3	C2130	66	-1.43	0.110606	PartVx Inf
2021	C2197	212	C2131	162	-4.43	1.30864	FullVx Inf
2021	C2186	118	C2149	99	-5.57	1.19192	FullVx
2021	C2165	63	C2133	55	-5.29	1.14545	FullVx
2021	C2168	83	C2141	68	-5.71	1.22059	FullVx
2021	C2183	211	C2129	322	-3.43	0.65528	PartVx Inf
2021	C2171	91	C2139	177	-3.57	0.514124	FullVx
2021	C2172	1.6	C2140	6.7	-2.57	0.238806	PartVx
2021	C2170	104	C2136	167	-2.86	0.622754	FullVx
2021	C2245	32	C2201	53	-2.57	0.603774	FullVx
2021	C2199	53	C2137	53	-5.29	1	FullVx
2021	C2243	107	C2142	244	-1.57	0.438525	PartVx
2021	C2223	56	C2208	52	-3.86	1.07692	FullVx
2021	C2244	15	C2207	63	-1.43	0.238095	PartVx
2021	C2246	53	C2203	110	-2.29	0.481818	FullVx
2021	C2231	64	C2202	70	-3.29	0.914286	FullVx
2021	C2240	1.6	C2212	9.9	-2.29	0.161616	PartVx
2021	C2229	41	C2204	44	-4.43	0.931818	FullVx
2021	C2228	68	C2206	110	-3	0.618182	FullVx
2021	C2261	146	C2292	127	-4.86	1.14961	FullVx
2021	C2235	7.5	C2213	14	-0.71	0.535714	PartVx
2021	C2227	0.4	C2205	0.15	-0.14	2.66667	PartVx
2021	C2265	253	C2211	193	-5.29	1.31088	FullVx
2021	C2226	44	C2210	43	-5.14	1.02326	FullVx
2021	C2264	151	C2300	105	-4.71	1.4381	FullVx
2021	C2257	51	C2298	38	-9	1.34211	FullVx Inf
2021	C2259	69	C2291	53	-4.57	1.30189	FullVx
2021	C2262	66	C2284	48	-6.14	1.375	FullVx
2021	C2267	338	C2288	192	-6.14	1.76042	FullVx
2021	C2260	45	C2289	45	-4.43	1	FullVx
2021	C2263	32	C2286	58	-2.29	0.551724	FullVx
2021	C2321	349	C2285	162	-6.14	2.15432	FullVx
2021	C2324	96	C2294	41	-5.14	2.34146	FullVx
2021	C2322	53	C2293	12	-15.14	4.41667	FullVx
2021	C2320	72	C2305	31	-6.29	2.32258	FullVx
2021	C2323	121	C2306	107	-2.86	1.13084	FullVx
2021	C2326	2.3	C2302	8.4	-2.57	0.27381	PartVx
2021	C2325	232	C2303	138	-4.14	1.68116	FullVx
2021	C2327	90	C2299	56	-4.14	1.60714	FullVx
2021	C2328	93	C2299	56	-4.14	1.66071	FullVx
2021	C2330	77	C2331	103	-3.43	0.747573	FullVx
2021	C2312	2.1	C2301	2.3	-7.86	0.913043	FullVx
2021	C2314	182	C2295	99	-5.43	1.83838	FullVx
2021	C2313	109	C2332	97	-1.14	1.12371	PartVx
2021	C2318	21	C2297	34	-3.43	0.617647	PartVx
2021	C2317	28	C2279	74	-1.71	0.378378	PartVx
2021	C2373	17	C2304	21	-4.71	0.809524	FullVx Inf
2021	C2316	46	C2282	14	-15	3.28571	FullVx
2021	C2404	87	C2280	145	-3.29	0.6	FullVx
2021	C2394	17	C2309	28	-0.14	0.607143	PartVx Inf
2021	C2411	57	C2307	50	-5	1.14	FullVx
2021	C2403	200	C2349	226	-2.86	0.884956	FullVx
2021	C2407	48	C2366	57	-6.29	0.842105	FullVx
2021	C2400	51	C2363	25	-10.14	2.04	FullVx
2021	C2406	119	C2357	189	-3.43	0.62963	FullVx
2021	C2408	1.4	C2350	6.3	-0.71	0.222222	PartVx
2021	C2401	73	C2368	57	-5.57	1.2807	FullVx
2021	C2381	7.3	C2361	74	-0.71	0.0986486	PartVx
2021	C2405	40	C2365	61	-4.43	0.655738	FullVx
2021	C2399	51	C2362	32	-11.57	1.59375	FullVx
2021	C2383	27	C2356	85	-1.71	0.317647	PartVx
2021	C2384	1.8	C2352	3.3	-4.43	0.545455	FullVx
2021	C2402	54	C2351	88	-3.43	0.613636	FullVx
2021	C2396	44	C2359	54	-5.57	0.814815	FullVx
2021	C2385	154	C2353	109	-7	1.41284	FullVx
2021	C2398	90	C2354	52	-9.57	1.73077	FullVx Inf
2021	C2387	95	C2355	70	-5.57	1.35714	FullVx
2021	C2379	19	C2360	12	-14	1.58333	FullVx
2021	C2507	76	C2444	258	-1.71	0.294574	PartVx Inf
2021	C2488	108	C2364	70	-6.57	1.54286	FullVx
2021	C2386	165	C2358	160	-7.14	1.03125	FullVx
2021	C2506	103	C2457	141	-3	0.730496	FullVx
2021	C2489	96	C2454	77	-5.43	1.24675	FullVx
2021	C2509	152	C2456	58	-3.14	2.62069	FullVx
2021	C2491	142	C2456	58	-3.14	2.44828	FullVx
2021	C2492	72	C2455	105	-4.14	0.685714	FullVx
2021	C2508	114	C2446	63	-6.57	1.80952	FullVx
2021	C2505	121	C2458	91	-5.43	1.32967	FullVx
2021	C2490	153	C2422	103	-7.71	1.48544	FullVx
2021	C2494	107	C2437	95	-4	1.12632	FullVx
2021	C2498	36	C6725	62	-3.43	0.580645	FullVx
2021	C2468	77	C2429	73	-8.71	1.05479	PartVx
2021	C2493	68	C2435	41	-6.57	1.65854	FullVx
2021	C2499	74	C2434	127	-2.57	0.582677	FullVx
2021	C2496	6.7	C6727	4.9	-7.57	1.36735	FullVx
2021	C2495	61	C2436	48	-6.29	1.27083	FullVx
2021	C2476	15	C2452	11	-12.43	1.36364	FullVx
2021	C2480	9.4	C2447	75	-1.14	0.125333	PartVx
2021	C2502	8.6	C6726	31	-0.57	0.277419	PartVx
2021	C2477	144	C2445	110	-7	1.30909	FullVx
2021	C2485	119	C6659	118	-6	1.00847	FullVx
2021	C2501	86	C2431	132	-2.86	0.651515	FullVx
2021	C2478	125	C2448	139	-1	0.899281	PartVx
2021	C2479	97	C2459	74	-6	1.31081	FullVx
2021	C2472	70	C2450	163	-2.14	0.429448	FullVx
2021	C2482	30	C2423	57	-3.14	0.526316	FullVx
2021	C2483	111	C2451	97	-10.14	1.14433	FullVx
2021	C2481	40	C2432	19	-9.29	2.10526	FullVx
2021	C2486	154	C2449	70	-5	2.2	FullVx
2021	C2503	70	C2442	47	-8.29	1.48936	FullVx
2021	C2474	2.2	C2443	9.5	-3	0.231579	PartVx
2021	C2473	57	C2453	57	-8.14	1	FullVx
2021	C2471	8.1	C2440	12	-8.57	0.675	FullVx
2021	C2510	83	C2438	51	-5.71	1.62745	FullVx
2021	C2470	59	C2441	69	-4.57	0.855072	FullVx
2021	C2534	81	C2556	97	-3.57	0.835052	FullVx Inf
2021	C2548	35	C2570	32	-4.43	1.09375	FullVx
2021	C2539	45	C2571	46	-3.86	0.978261	FullVx
2021	C2535	118	C2557	93	-1.71	1.26882	PartVx
2021	C2537	67	C2559	47	-5.71	1.42553	FullVx
2021	C2533	78	C2561	83	-4	0.939759	FullVx
2021	C2531	354	C2582	321	-7.29	1.1028	FullVx Inf
2021	C2628	115	C2583	59	-5.14	1.94915	FullVx
2021	C2530	75	C2564	46	-6.71	1.63043	FullVx
2021	C2532	124	C2567	73	-8.71	1.69863	FullVx
2021	C2625	363	C2607	238	-5	1.52521	FullVx Inf
2021	C2529	86	C2612	86	-3.71	1	FullVx
2021	C2613	165	C2606	109	-6.71	1.51376	FullVx
2021	C2655	85	C2609	41	-6.86	2.07317	FullVx
2021	C2656	28	C2611	14	-6.14	2	FullVx
2021	C2630	155	C2598	84	-5.86	1.84524	FullVx
2021	C2626	169	C2588	99	-6.71	1.70707	FullVx
2021	C2657	107	C2604	158	-1.86	0.677215	PartVx
2021	C2631	171	C2608	106	-5	1.61321	FullVx
2021	C2633	45	C2585	49	-12	0.918367	FullVx
2021	C2634	63	C2590	57	-0.86	1.10526	PartVx
2021	C2635	94	C2587	85	-5.43	1.10588	FullVx
2021	C2647	170	C2586	104	-4.29	1.63462	FullVx
2021	C2629	439	C2591	210	-6.71	2.09048	FullVx
2021	C2636	7	C2592	4.4	-0.86	1.59091	PartVx
2021	C2627	26	C2584	55	-2	0.472727	FullVx
2021	C2645	317	C2597	266	-6.86	1.19173	FullVx
2021	C2648	92	C2578	54	-6.57	1.7037	FullVx
2021	C2646	320	C2579	266	-2.57	1.20301	FullVx
2021	C2643	75	C2605	310	-7.57	0.241935	FullVx
2021	C2642	201	C2580	188	-3.29	1.06915	FullVx
2021	C2644	293	C2581	310	-2.86	0.945161	PartVx
2021	C2640	98	C2594	75	-1.14	1.30667	PartVx Inf
2021	C2671	35	C2593	23	-8.86	1.52174	FullVx
2021	C2639	58	C2603	47	-11.14	1.23404	FullVx
2021	C2675	39	C2602	17	-8.43	2.29412	FullVx
2021	C2641	5.4	C2577	9.6	-14.14	0.5625	FullVx
2021	C2672	56	C2599	30	-7.43	1.86667	FullVx
2021	C2674	183	C2596	265	-3.14	0.690566	FullVx
2021	C2673	99	C2595	177	-1.86	0.559322	PartVx Inf
2021	C2666	178	C2576	177	-8	1.00565	FullVx Inf
2021	C2665	66	C2589	47	-5.86	1.40426	FullVx
2021	C2670	4.6	C2600	5.7	-10.29	0.807018	FullVx
2021	C2685	312	C2706	329	-2.43	0.948328	FullVx
2021	C2684	320	C2734	291	-3.57	1.09966	FullVx Inf
2021	C2695	43	C2662	42	-6.43	1.02381	FullVx
2021	C2667	55	C2714	31	-9.43	1.77419	FullVx
2021	C2687	64	C2712	32	-11.71	2	FullVx
2021	C2681	135	C2711	144	-4.86	0.9375	FullVx Inf
2021	C2668	94	C2601	82	-3.86	1.14634	FullVx
2021	C2682	95	C2733	82	-6	1.15854	FullVx Inf
2021	C2848	65	C2750	41	-9.43	1.58537	FullVx
2021	C2780	31	C2740	12	-18.14	2.58333	FullVx Inf
2021	C2775	101	C2738	48	-9.43	2.10417	FullVx
2021	C2776	105	C2732	158	-2.29	0.664557	PartVx Inf
2021	C2778	0.33	C2730	0.4	-1.86	0.825	PartVx
2021	C2779	345	C2731	148	-8.57	2.33108	FullVx Inf
2021	C2777	74	C2729	82	-2.86	0.902439	FullVx
2021	C2771	194	C2798	83	-10.43	2.33735	FullVx Inf
2021	C2766	17	C2788	9.1	-18.14	1.86813	FullVx
2021	C2773	107	C2737	45	-7.86	2.37778	FullVx
2021	C2753	16	C2747	19	-0.14	0.842105	PartVx
2021	C2770	127	C2786	76	-10.29	1.67105	FullVx
2021	C2752	114	C2749	129	-3	0.883721	FullVx
2021	C2769	120	C2799	161	-3.29	0.745342	FullVx
2021	C2768	14	C2746	5.4	-15	2.59259	FullVx
2021	C2772	199	C2787	97	-5.86	2.05155	FullVx
2021	C2834	32	C2815	15	-7.43	2.13333	FullVx
2021	C2835	101	C2804	57	-7.57	1.77193	FullVx
2021	C2755	32	C2814	17	-7.14	1.88235	FullVx
2021	C2767	46	C2800	30	-9.43	1.53333	FullVx
2021	C2842	107	C2801	78	-3.43	1.37179	FullVx
2021	C2754	42	C2813	33	-7.57	1.27273	FullVx
2021	C2832	304	C2793	152	-11.14	2	FullVx Inf
2021	C2837	22	C2795	9.2	-8.71	2.3913	FullVx
2021	C2841	137	C2802	63	-8.71	2.1746	FullVx
2021	C2840	100	C2797	165	-3.57	0.606061	FullVx
2021	C2839	82	C2805	42	-9.57	1.95238	FullVx
2021	C2838	188	C2803	136	-11.43	1.38235	FullVx Inf
2021	C2827	164	C2806	95	-3.71	1.72632	FullVx
2021	C2826	14	C2808	6.2	-19	2.25806	FullVx Inf
2021	C2846	124	C2872	145	-9.29	0.855172	FullVx Inf
2021	C2825	81	C2807	27	-9.71	3	FullVx
2021	C2836	149	C2792	90	-8.71	1.65556	FullVx
2021	C2917	56	C2865	14	-10.57	4	FullVx
2021	C2928	176	C2867	106	-5.57	1.66038	FullVx
2021	C2926	78	C2871	98	-2.14	0.795918	PartVx
2021	C2927	58	C2866	27	-9.57	2.14815	FullVx
2021	C2923	68	C2874	38	-14.71	1.78947	FullVx
2021	C2918	114	C2877	91	-3.86	1.25275	FullVx
2021	C2978	105	C2864	50	-11.14	2.1	FullVx
2021	C2922	174	C2875	81	-8	2.14815	FullVx
2021	C2924	192	C2868	97	-6.57	1.97938	FullVx
2021	C2982	32	C2878	24	-8.86	1.33333	FullVx
2021	C2919	140	C2876	103	-4.86	1.35922	FullVx
2021	C2984	43	C2962	37	-9.57	1.16216	FullVx
2021	C2929	315	C2956	308	-4	1.02273	FullVx Inf
2021	C2951	7.1	C2953	6.1	-11.14	1.16393	FullVx
2021	C2906	319	C2972	215	-9.14	1.48372	FullVx Inf
2021	C2942	62	C2969	34	-10.86	1.82353	FullVx
2021	C2945	93	C2967	32	-9.86	2.90625	FullVx
2021	C2986	246	C2976	255	-6.86	0.964706	FullVx Inf
2021	C2987	262	C2976	255	-6.86	1.02745	FullVx Inf
2021	C2930	140	C2966	164	-2.71	0.853659	FullVx
2021	C2943	162	C2968	84	-8.71	1.92857	FullVx
2021	C2941	64	C2975	24	-8.29	2.66667	FullVx
2021	C2913	51	C2971	76	-2.71	0.671053	FullVx
2021	C2946	615	C2974	333	-6.57	1.84685	FullVx Inf
2021	C2931	253	C2954	157	-6	1.61146	FullVx
2021	C2934	96	C2965	59	-8.86	1.62712	FullVx Inf
2021	C2944	156	C2973	50	-13.57	3.12	FullVx
2021	C2912	147	C3016	152	-5.14	0.967105	FullVx
2021	C2910	286	C2999	176	-5	1.625	FullVx
2021	C2911	121	C2998	78	-6.29	1.55128	FullVx Inf
2021	C2905	3.4	C3008	200	-3.43	0.017	FullVx
2021	C2909	57	C3003	39	-6.71	1.46154	FullVx Inf
2021	C2890	218	C2996	211	-2.71	1.03318	FullVx
2021	C2892	82	C3001	60	-5.43	1.36667	FullVx
2021	C2988	9.6	C3002	8.7	-19.86	1.10345	FullVx
2021	C2903	91	C2992	67	-7.71	1.35821	FullVx
2021	C2889	334	C2997	165	-7	2.02424	FullVx
2021	C2888	193	C3000	108	-6.14	1.78704	FullVx
2021	C2901	106	C2991	83	-8	1.27711	FullVx
2021	C2887	112	C2995	51	-9.14	2.19608	FullVx
2021	C2952	105	C2990	41	-9.86	2.56098	FullVx
2021	C2914	152	C2989	135	-5	1.12593	FullVx
2021	C2899	23	C2994	21	-6.14	1.09524	FullVx Inf
2021	C2891	67	C3018	37	-6.43	1.81081	FullVx
2021	C2902	61	C2993	31	-11.43	1.96774	FullVx
2021	C2882	97	C3015	110	-5.29	0.881818	FullVx
2021	C2884	60	C3009	37	-13.86	1.62162	FullVx
2021	C2898	172	C3005	162	-9	1.06173	FullVx
2021	C2893	106	C3007	53	-17.43	2	FullVx
2021	C2886	182	C3010	117	-9.29	1.55556	FullVx Inf
2021	C2883	135	C3004	119	-16	1.13445	FullVx
2021	C2897	164	C3011	260	-4.86	0.630769	FullVx
2021	C2881	51	C3019	26	-8	1.96154	FullVx
2021	C2894	116	C3013	124	-9.14	0.935484	FullVx
2021	C3051	52	C3135	114	-2.43	0.45614	FullVx
2021	C2896	40	C3006	69	-4.14	0.57971	FullVx
2021	C3052	85	C3020	65	-18.71	1.30769	FullVx
2021	C3053	44	C3014	23	-10.71	1.91304	FullVx
2021	C3056	56	C3017	38	-17.43	1.47368	FullVx
2021	C3054	41	C3059	36	-8.86	1.13889	FullVx
2021	C3055	38	C3025	30	-10.71	1.26667	FullVx
2021	C3042	20	C3079	8.2	-13.43	2.43902	FullVx Inf
2021	C3032	17	C3076	8.3	-9.71	2.04819	FullVx
2021	C3029	98	C3090	108	-5.86	0.907407	FullVx
2021	C3031	138	C3074	76	-9.86	1.81579	FullVx
2021	C3030	52	C3089	43	-9.86	1.2093	FullVx
2021	C3039	85	C3077	30	-8.86	2.83333	FullVx
2021	C3028	31	C3073	56	-9.14	0.553571	FullVx
2021	C3027	9.3	C3080	4.1	-16.86	2.26829	FullVx
2021	C3130	18	C3141	9.5	-10.14	1.89474	FullVx
2021	C3111	37	C3083	33	-9.43	1.12121	FullVx
2021	C3133	212	C3086	291	-2	0.728522	FullVx Inf
2021	C3113	45	C3078	23	-9	1.95652	FullVx
2021	C3114	23	C3140	9.5	-5	2.42105	FullVx
2021	C3115	115	C3084	84	-10.57	1.36905	FullVx
2021	C3131	76	C3082	114	-3	0.666667	FullVx
2021	C3127	143	C3075	85	-7.29	1.68235	FullVx
2021	C3132	70	C3088	81	-5	0.864198	FullVx
2021	C3112	101	C3081	90	-12.29	1.12222	FullVx
2021	C3128	63	C3085	46	-11.86	1.36957	FullVx
2021	C3134	84	C3153	69	-8	1.21739	FullVx
2021	C3125	30	C3150	20	-9.57	1.5	FullVx
2021	C3108	112	C3164	58	-10.14	1.93103	FullVx
2021	C3129	70	C3087	77	-7.57	0.909091	FullVx
2021	C3124	5.9	C3149	1.7	-17.86	3.47059	FullVx
2021	C3126	148	C3151	148	-8.43	1	FullVx
2021	C3101	114	C3152	63	-9	1.80952	FullVx Inf
2021	C3097	44	C3158	25	-9.86	1.76	FullVx
2021	C3102	63	C3162	28	-8.29	2.25	FullVx
2021	C3107	26	C3155	23	-9.57	1.13043	FullVx
2021	C3103	74	C3163	29	-5	2.55172	FullVx
2021	C3109	12	C3157	7.6	-19	1.57895	FullVx
2021	C3095	38	C3159	19	-17.43	2	FullVx
2021	C3096	40	C3156	19	-19.29	2.10526	FullVx
2021	C3100	45	C3160	34	-10	1.32353	FullVx
2021	C3105	37	C3145	24	-19.57	1.54167	FullVx
2021	C3091	21	C3143	9.5	-18.43	2.21053	FullVx
2021	C3092	64	C3148	36	-10	1.77778	FullVx
2021	C3104	13	C3144	6.3	-18.57	2.06349	FullVx
2021	C3094	78	C3147	54	-3.43	1.44444	FullVx
2021	C3106	125	C3146	62	-8.86	2.01613	FullVx Inf
2021	C3169	46	C3187	26	-8.86	1.76923	FullVx
2021	C3168	68	C3142	112	-2.86	0.607143	FullVx
2021	C3199	61	C3189	106	-2.71	0.575472	FullVx Inf
2021	C3173	18	C3182	11	-15	1.63636	FullVx
2021	C3174	122	C3177	91	-7.86	1.34066	FullVx
2021	C3201	62	C3181	29	-9.86	2.13793	FullVx Inf
2021	C3172	208	C3179	176	-7.57	1.18182	FullVx
2021	C3171	136	C3180	91	-6.71	1.49451	FullVx
2021	C3170	39	C3188	95	-2.29	0.410526	FullVx
2021	C3191	206	C3261	173	-3.57	1.19075	FullVx
2021	C3195	55	C3186	27	-9.57	2.03704	FullVx
2021	C3197	44	C3183	38	-7.57	1.15789	FullVx
2021	C3192	54	C3212	43	-4.86	1.25581	FullVx
2021	C3207	3.3	C3217	4.3	-1	0.767442	PartVx Inf
2021	C3198	142	C3184	137	-5.14	1.0365	FullVx
2021	C3193	74	C3275	42	-8.86	1.7619	FullVx
2021	C3272	77	C3242	35	-10.71	2.2	FullVx
2021	C3196	42	C3178	25	-12.86	1.68	FullVx
2021	C3200	70	C3185	44	-8.14	1.59091	FullVx
2021	C3211	159	C3259	94	-10.29	1.69149	FullVx
2021	C3194	172	C3190	127	-4.43	1.35433	FullVx Inf
2021	C3210	46	C3214	21	-13.14	2.19048	FullVx
2021	C3208	95	C3260	35	-12.86	2.71429	FullVx
2021	C3206	143	C3218	62	-11	2.30645	FullVx Inf
2021	C3203	56	C3216	19	-10.57	2.94737	FullVx
2021	C3205	28	C3215	9.6	-19.57	2.91667	FullVx Inf
2021	C3304	12	C3248	3.3	-10.43	3.63636	PartVx
2021	C3204	378	C3219	244	-6.86	1.54918	FullVx Inf
2021	C3209	44	C3213	33	-9.71	1.33333	FullVx
2021	C3254	153	C3234	120	-6.43	1.275	FullVx
2021	C3265	75	C3225	49	-11.71	1.53061	FullVx
2021	C3266	22	C3226	12	-12.29	1.83333	FullVx
2021	C3271	44	C3229	22	-12.14	2	FullVx
2021	C3269	13	C3223	28	-2.43	0.464286	FullVx
2021	C3256	31	C3228	11	-15	2.81818	FullVx
2021	C3267	20	C3224	8.2	-16.14	2.43902	FullVx
2021	C3257	74	C3230	47	-10.71	1.57447	FullVx
2021	C3255	132	C3227	84	-11.29	1.57143	FullVx
2021	C3264	38	C3250	20	-9.86	1.9	FullVx
2021	C3285	208	C3249	185	-10	1.12432	FullVx
2021	C3296	53	C3237	23	-14.43	2.30435	FullVx
2021	C3258	112	C3239	94	-5.43	1.19149	FullVx
2021	C3286	63	C3245	58	-6	1.08621	FullVx
2021	C3301	109	C3282	47	-7.86	2.31915	FullVx
2021	C3291	53	C3309	60	-19.57	0.883333	FullVx
2021	C3298	137	C3278	70	-17.14	1.95714	FullVx
2021	C3297	65	C3281	47	-3.71	1.38298	FullVx
2021	C3299	153	C3279	47	-7.71	3.25532	FullVx
2021	C3421	140	C3315	91	-11.14	1.53846	FullVx
2021	C3303	58	C3284	19	-10.86	3.05263	FullVx
2021	C3402	133	C3328	170	-3.29	0.782353	FullVx
2021	C3302	212	C3280	94	-10.29	2.25532	FullVx
2021	C3300	45	C3276	152	-1.71	0.296053	PartVx
2021	C3398	38	C3310	43	-20.29	0.883721	FullVx
2021	C3420	342	C3329	292	-6.43	1.17123	FullVx Inf
2021	C3404	35	C3312	22	-12.57	1.59091	FullVx
2021	C3399	50	C3311	32	-11.86	1.5625	FullVx
2021	C3422	29	C3313	17	-12.71	1.70588	FullVx
2021	C3405	53	C3314	36	-5.71	1.47222	FullVx Inf
2021	C3403	101	C3346	143	-4.29	0.706294	FullVx Inf
2021	C3419	228	C3333	188	-9.29	1.21277	FullVx
2021	C3416	22	C3331	12	-12.29	1.83333	FullVx Inf
2021	C3410	350	C3330	335	-8.57	1.04478	FullVx
2021	C3418	49	C3347	37	-11.14	1.32432	FullVx
2021	C3417	125	C3348	86	-9.57	1.45349	FullVx
2021	C3392	113	C3345	59	-10.57	1.91525	FullVx
2021	C3394	205	C3323	135	-8.29	1.51852	FullVx
2021	C3408	46	C3349	30	-8.14	1.53333	FullVx
2021	C3401	19	C5446	34	-10.29	0.558824	FullVx
2021	C3393	237	C3332	140	-6.14	1.69286	FullVx Inf
2021	C3397	49	C3326	34	-11.86	1.44118	FullVx
2021	C3400	53	C3327	40	-5	1.325	FullVx
2021	C3396	48	C3324	26	-20	1.84615	FullVx
2021	C3414	104	C3340	78	-13.14	1.33333	FullVx Inf
2021	C3380	36	C3337	86	-12.14	0.418605	FullVx
2021	C3395	106	C3325	64	-6.71	1.65625	FullVx
2021	C3415	91	C3338	66	-12.29	1.37879	FullVx
2021	C3381	83	C3343	44	-6.29	1.88636	FullVx Inf
2021	C3413	13	C3341	8.4	-11	1.54762	FullVx
2021	C3411	17	C3336	10	-11.29	1.7	FullVx
2021	C3407	29	C3339	13	-11.43	2.23077	FullVx
2021	C3409	285	C3344	275	-2	1.03636	FullVx Inf
2021	C3412	31	C3335	14	-12.57	2.21429	FullVx
2021	C3384	26	C3322	16	-13	1.625	FullVx Inf
2021	C3406	75	C3334	48	-11.43	1.5625	FullVx
2021	C3378	166	C3319	134	-9.14	1.23881	FullVx
2021	C3387	62	C3342	50	-12.14	1.24	FullVx
2021	C3386	94	C3320	49	-6.43	1.91837	FullVx
2021	C3379	87	C3317	38	-12.43	2.28947	FullVx
2021	C3383	4.7	C3316	16	-4.86	0.29375	PartVx
2021	C3388	5.6	C3353	3.3	-17.71	1.69697	FullVx
2021	C3382	51	C3321	87	-2.57	0.586207	FullVx
2021	C3389	74	C3354	56	-8.29	1.32143	FullVx
2021	C3390	38	C3356	26	-12.57	1.46154	FullVx
2021	C3368	22	C3355	9.8	-20.43	2.2449	FullVx
2021	C3374	173	C3359	131	-6.57	1.32061	FullVx
2021	C3391	26	C3357	12	-12.57	2.16667	FullVx
2021	C3371	383	C3363	295	-7.86	1.29831	FullVx Inf
2021	C3473	11	C3431	9.8	-21.57	1.12245	FullVx Inf
2021	C3470	78	C3439	66	-8.14	1.18182	FullVx
2021	C3472	36	C3438	30	-10	1.2	FullVx
2021	C3372	78	C3364	51	-16.86	1.52941	FullVx
2021	C3370	428	C3362	217	-4.71	1.97235	FullVx Inf
2021	C3369	64	C3358	26	-9.86	2.46154	FullVx
2021	C3377	216	C3361	179	-6.14	1.2067	FullVx
2021	C3376	63	C3366	45	-12.71	1.4	FullVx
2021	C3373	31	C3365	24	-16.14	1.29167	FullVx
2021	C3375	88	C3367	85	-16.29	1.03529	FullVx
2021	C3462	93	C3437	54	-12.86	1.72222	FullVx
2021	C3476	115	C3458	100	-12.43	1.15	FullVx
2021	C3469	24	C3457	13	-24	1.84615	FullVx
2021	C3471	81	C3436	65	-13.43	1.24615	FullVx
2021	C3465	25	C3446	33	-16.71	0.757576	FullVx
2021	C3464	28	C3448	23	-13.14	1.21739	FullVx
2021	C3468	156	C3451	122	-12.86	1.27869	FullVx
2021	C3466	32	C3443	28	-8.14	1.14286	FullVx
2021	C3463	156	C3460	143	-11	1.09091	FullVx Inf
2021	C3529	45	C3450	33	-14	1.36364	FullVx
2021	C3479	338	C3447	331	-2.14	1.02115	FullVx
2021	C3477	87	C3459	71	-9	1.22535	FullVx
2021	C3467	56	C3449	45	-7.29	1.24444	FullVx
2021	C3478	154	C3445	109	-16.71	1.41284	FullVx Inf
2021	C3516	27	C3452	30	-18.71	0.9	FullVx Inf
2021	C3541	152	C3455	340	-3.29	0.447059	PartVx Inf
2021	C3530	183	C3433	246	-10.43	0.743902	FullVx
2021	C3514	48	C3435	38	-12.29	1.26316	FullVx
2021	C3531	41	C3453	48	-12.14	0.854167	FullVx Inf
2021	C3546	81	C3440	5.2	-14.29	15.5769	FullVx
2021	C3543	17	C3432	16	-14.29	1.0625	FullVx
2021	C3533	42	C3456	36	-10.14	1.16667	FullVx
2021	C3515	27	C3434	18	-14.29	1.5	FullVx
2021	C3532	20	C3434	18	-14.29	1.11111	FullVx
2021	C3545	18	C3441	17	-13.71	1.05882	FullVx
2021	C3536	23	C3425	17	-21.29	1.35294	FullVx Inf
2021	C3539	1.2	C3428	5.6	-0.29	0.214286	PartVx
2021	C3537	8.7	C3442	4	-13.14	2.175	FullVx
2021	C3534	83	C3426	118	-22.29	0.70339	FullVx Inf
2021	C3542	106	C3444	110	-13.14	0.963636	FullVx
2021	C3535	65	C3429	84	-4.57	0.77381	FullVx
2021	C3526	21	C3503	15	-8.29	1.4	FullVx
2021	C3540	22	C3424	14	-15.43	1.57143	FullVx
2021	C3518	273	C3427	343	-18	0.795918	FullVx Inf
2021	C3522	117	C3493	152	-17.29	0.769737	FullVx
2021	C3523	22	C3492	27	-14	0.814815	FullVx
2021	C3519	3	C3494	4.2	-16.29	0.714286	FullVx
2021	C3505	116	C3490	62	-7.86	1.87097	FullVx
2021	C3528	32	C3486	21	-11	1.52381	FullVx
2021	C3520	152	C3495	196	-11.14	0.77551	FullVx
2021	C3527	103	C3487	79	-13.29	1.3038	FullVx
2021	C3524	210	C3488	308	-7.29	0.681818	FullVx Inf
2021	C3525	65	C3489	57	-13.29	1.14035	FullVx
2021	C3521	27	C3496	25	-13.86	1.08	FullVx
2021	C3510	32	C3500	32	-22.71	1	FullVx
2021	C3587	34	C3677	25	-12.71	1.36	FullVx
2021	C3506	194	C3485	283	-3.57	0.685512	FullVx
2021	C3511	139	C3498	148	-13.71	0.939189	FullVx Inf
2021	C3509	70	C3497	58	-9.86	1.2069	FullVx Inf
2021	C3588	199	C3680	256	-2.57	0.777344	PartVx
2021	C3512	195	C3499	210	-9.86	0.928571	FullVx
2021	C3508	26	C3491	19	-11.43	1.36842	FullVx
2021	C3592	41	C3678	28	-17.43	1.46429	FullVx
2021	C3584	10	C3580	4.1	-16	2.43902	FullVx
2021	C3627	59	C3581	28	-13.29	2.10714	FullVx
2021	C3625	14	C3582	6.8	-13.29	2.05882	FullVx
2021	C3585	25	C3675	16	-10.43	1.5625	FullVx
2021	C3593	232	C3679	173	-13.86	1.34104	FullVx Inf
2021	C3602	6.1	C3566	3.5	-15.43	1.74286	FullVx
2021	C3605	47	C3676	49	-12.43	0.959184	FullVx
2021	C3621	69	C3565	35	-18.86	1.97143	FullVx
2021	C3603	255	C3560	175	-6.86	1.45714	FullVx Inf
2021	C3624	31	C3559	8.9	-8.29	3.48315	FullVx
2021	C3583	127	C3563	66	-12.57	1.92424	FullVx
2021	C3586	123	C3579	74	-9.71	1.66216	FullVx
2021	C3606	38	C3564	21	-14.29	1.80952	FullVx
2021	C3628	25	C3562	15	-16.71	1.66667	FullVx
2021	C3623	34	C3575	21	-11.71	1.61905	FullVx Inf
2021	C3615	35	C3572	22	-8	1.59091	FullVx
2021	C3604	11	C3570	15	-13	0.733333	FullVx
2021	C3619	26	C3571	14	-15	1.85714	FullVx
2021	C3598	55	C3569	45	-14.43	1.22222	FullVx
2021	C3596	21	C3567	9.3	-14.14	2.25806	FullVx
2021	C3620	120	C3568	124	-8.86	0.967742	FullVx
2021	C3616	83	C3574	44	-15.86	1.88636	FullVx
2021	C3622	19	C3573	12	-7	1.58333	FullVx Inf
2021	C3610	2.2	C3555	8.2	-0.43	0.268293	PartVx
2021	C3599	80	C3558	52	-17.43	1.53846	FullVx Inf
2021	C3597	63	C3576	46	-8	1.36957	FullVx
2021	C3601	27	C3557	12	-14.86	2.25	FullVx
2021	C3600	54	C3556	24	-13.57	2.25	FullVx
2021	C3698	36	C3639	28	-19.71	1.28571	FullVx
2021	C3589	46	C3547	30	-11.86	1.53333	FullVx
2021	C3595	14	C3638	9	-14.86	1.55556	FullVx
2021	C3614	52	C3549	38	-11.43	1.36842	FullVx
2021	C3608	18	C3548	6.9	-9.29	2.6087	FullVx
2021	C3607	246	C3577	218	-6.71	1.12844	FullVx Inf
2021	C3613	56	C3552	26	-14.86	2.15385	FullVx
2021	C3617	161	C3637	104	-5.86	1.54808	FullVx
2021	C3612	98	C3551	55	-14.29	1.78182	FullVx
2021	C3611	29	C3554	15	-13.86	1.93333	FullVx
2021	C3609	130	C3550	83	-7.14	1.56627	FullVx
2021	C3618	57	C3553	43	-13.71	1.32558	FullVx
2021	C3696	7.2	C3642	4.2	-21.71	1.71429	FullVx
2021	C3671	401	C3645	284	-1.86	1.41197	PartVx Inf
2021	C3686	89	C3631	67	-10.86	1.32836	FullVx
2021	C3672	26	C3647	12	-14.71	2.16667	FullVx
2021	C3694	14	C3641	17	-13.43	0.823529	FullVx Inf
2021	C3699	189	C3643	174	-20.14	1.08621	FullVx Inf
2021	C3697	93	C3629	132	-2.86	0.704545	FullVx
2021	C3693	4.98	C3648	13	-2.71	0.383077	PartVx
2021	C3673	39	C3640	13	-9.29	3	FullVx
2021	C3674	54	C3646	16	-14.57	3.375	FullVx
2021	C3688	315	C3650	243	-14.86	1.2963	FullVx
2021	C3687	25	C3632	13	-14	1.92308	FullVx
2021	C3685	76	C3644	57	-12.14	1.33333	FullVx
2021	C3683	35	C3630	19	-12.57	1.84211	FullVx
2021	C3692	83	C3634	53	-11.71	1.56604	FullVx
2021	C3691	15	C3633	8.9	-23	1.68539	FullVx
2021	C3690	90	C3651	69	-16.29	1.30435	FullVx
2021	C3689	45	C3635	28	-14.86	1.60714	FullVx
2021	C3682	18	C3649	8.6	-16.14	2.09302	FullVx
2021	C3681	57	C3636	46	-5.29	1.23913	FullVx
2021	C3701	68	C3669	58	-15.14	1.17241	FullVx
2021	C3657	62	C3726	204	-7.71	0.303922	FullVx
2021	C3709	13	C3655	5.9	-14	2.20339	FullVx
2021	C3705	165	C3664	271	-4.29	0.608856	FullVx
2021	C3708	66	C3668	62	-6.14	1.06452	FullVx
2021	C3711	112	C3661	100	-9.14	1.12	FullVx Inf
2021	C3707	27	C3666	14	-14.43	1.92857	FullVx
2021	C3719	30	C3747	12	-11.43	2.5	FullVx
2021	C3710	8.8	C3665	6.9	-23.14	1.27536	FullVx
2021	C3725	61	C3658	64	-7.29	0.953125	FullVx
2021	C3728	92	C3667	57	-13.14	1.61404	FullVx
2021	C3727	293	C3659	265	-14	1.10566	FullVx
2021	C3714	93	C3654	46	-11.71	2.02174	FullVx
2021	C3700	149	C3653	124	-6.14	1.20161	FullVx
2021	C3736	25	C3652	12	-17.29	2.08333	FullVx
2021	C3722	57	C3739	50	-14.43	1.14	FullVx
2021	C3720	107	C3741	96	-15.29	1.11458	FullVx
2021	C3718	30	C3746	4.6	-21.71	6.52174	FullVx
2021	C3716	210	C3740	156	-12.71	1.34615	FullVx
2021	C3724	160	C3660	292	-3	0.547945	FullVx Inf
2021	C3721	74	C3742	56	-6.57	1.32143	FullVx
2021	C3712	81	C3754	70	-2.71	1.15714	FullVx
2021	C3795	104	C3752	93	-11	1.11828	FullVx
2021	C3792	213	C3757	196	-10.86	1.08673	FullVx
2021	C3735	40	C3744	32	-15.29	1.25	FullVx
2021	C3706	64	C3756	49	-10	1.30612	FullVx
2021	C3794	148	C3750	115	-18.57	1.28696	FullVx
2021	C3737	5.2	C3758	17	-19	0.305882	FullVx
2021	C3734	33	C3745	13	-9.71	2.53846	FullVx
2021	C3713	98	C3748	75	-12.43	1.30667	FullVx Inf
2021	C3793	53	C3762	42	-15.43	1.2619	FullVx
2021	C3796	19	C3760	25	-16.71	0.76	FullVx
2021	C3791	37	C3765	25	-15.29	1.48	FullVx
2021	C3788	125	C3755	110	-11	1.13636	FullVx
2021	C3790	53	C3753	40	-5.29	1.325	FullVx
2021	C3789	0.2	C3749	0.85	-1.71	0.235294	PartVx
2021	C3787	156	C3767	120	-5.86	1.3	FullVx
2021	C3804	164	C3763	118	-3.14	1.38983	FullVx
2021	C3786	78	C3764	55	-12.86	1.41818	FullVx
2021	C3783	492	C3904	333	-13.86	1.47748	PartVx Inf
2021	C3805	18	C3770	28	-16.71	0.642857	FullVx
2021	C3802	24	C3771	17	-20.71	1.41176	FullVx
2021	C3780	102	C3822	79	-15.86	1.29114	FullVx
2021	C3785	102	C3751	96	-10	1.0625	FullVx
2021	C3801	27	C3769	36	-11.57	0.75	FullVx
2021	C3807	48	C3772	56	-16.43	0.857143	FullVx
2021	C3803	45	C3766	28	-15.71	1.60714	FullVx
2021	C3806	28	C3768	35	-17.29	0.8	FullVx
2021	C3800	100	C3761	75	-14	1.33333	FullVx
2021	C3781	281	C3906	178	-7.29	1.57865	FullVx Inf
2021	C3782	109	C3812	58	-18	1.87931	FullVx
2021	C3784	159	C3813	143	-11.43	1.11189	PartVx Inf
2021	C3870	37	C3808	25	-18.86	1.48	FullVx
2021	C3879	581	C3821	414	-7.86	1.40338	FullVx Inf
2021	C3876	63	C3810	34	-13.43	1.85294	FullVx
2021	C3874	55	C3814	30	-13.57	1.83333	FullVx
2021	C3871	44	C3903	23	-15.86	1.91304	FullVx
2021	C3777	113	C3774	66	-6.43	1.71212	FullVx
2021	C3877	60	C3826	39	-12.43	1.53846	FullVx
2021	C3878	68	C3825	39	-16.43	1.74359	FullVx
2021	C3901	57	C3820	27	-17.57	2.11111	FullVx
2021	C3869	8.9	C3823	4.3	-16.86	2.06977	FullVx
2021	C3868	72	C3811	55	-23	1.30909	FullVx
2021	C3875	224	C3816	344	-1.71	0.651163	PartVx Inf
2021	C3873	197	C3809	135	-24.43	1.45926	FullVx Inf
2021	C3902	13	C3815	9	-18.71	1.44444	FullVx
2021	C3893	51	C3830	29	-17.57	1.75862	FullVx
2021	C3895	321	C3829	306	-17.43	1.04902	FullVx Inf
2021	C3896	95	C3828	100	-4.57	0.95	FullVx
2021	C3889	62	C3835	48	-16.57	1.29167	FullVx
2021	C3887	34	C3833	15	-16.43	2.26667	FullVx
2021	C3880	61	C3831	158	-0.57	0.386076	PartVx
2021	C3894	81	C3957	37	-14.43	2.18919	FullVx
2021	C3890	50	C3834	27	-23.14	1.85185	PartVx
2021	C3888	38	C3836	26	-24.71	1.46154	FullVx
2021	C3881	80	C3827	54	-20.57	1.48148	FullVx
2021	C3924	14	C3859	8.1	-17	1.7284	FullVx
2021	C3891	7.1	C3832	4.8	-15	1.47917	FullVx
2021	C3885	128	C3837	75	-10	1.70667	FullVx
2021	C3883	66	C3838	32	-7.86	2.0625	FullVx
2021	C3886	63	C3956	46	-18.29	1.36957	FullVx
2021	C3882	67	C3954	43	-10.86	1.55814	FullVx
2021	C3884	104	C3955	65	-15.71	1.6	FullVx
2021	C3925	71	C3860	55	-17.43	1.29091	FullVx
2021	C3923	50	C3854	24	-16	2.08333	FullVx
2021	C3929	99	C3953	166	-3.29	0.596386	FullVx
2021	C3919	33	C3857	24	-16.86	1.375	FullVx
2021	C3922	468	C3858	376	-16.71	1.24468	FullVx
2021	C3920	68	C3856	35	-16.14	1.94286	FullVx
2021	C3962	84	C3853	49	-13.14	1.71429	FullVx
2021	C3961	111	C3847	70	-11.43	1.58571	FullVx
2021	C3941	10	C3840	5.5	-15.86	1.81818	FullVx
2021	C3921	46	C3843	28	-15.43	1.64286	FullVx
2021	C3946	70	C3842	44	-11.43	1.59091	FullVx
2021	C3915	230	C3951	163	-12.29	1.41104	FullVx Inf
2021	C3942	38	C3850	16	-17.57	2.375	FullVx
2021	C3914	61	C3846	25	-15.86	2.44	FullVx
2021	C3916	21	C3855	16	-17.71	1.3125	FullVx
2021	C3947	38	C3849	18	-17.57	2.11111	FullVx
2021	C3948	63	C3852	30	-11.14	2.1	FullVx
2021	C3918	7.8	C3845	4.8	-26.86	1.625	FullVx
2021	C3949	130	C3844	58	-13.14	2.24138	FullVx
2021	C3917	210	C3952	156	-5.86	1.34615	FullVx Inf
2021	C3937	76	C3841	60	-15.29	1.26667	FullVx
2021	C3936	13	C3851	14	-14.71	0.928571	FullVx
2021	C3935	101	C3864	66	-8.86	1.5303	FullVx
2021	C3934	212	C3839	122	-13.14	1.7377	FullVx Inf
2021	C3944	30	C3848	17	-14.29	1.76471	FullVx
2021	C3943	287	C3862	233	-9.57	1.23176	FullVx
2021	C3933	26	C3865	15	-19.43	1.73333	FullVx
2021	C3931	204	C3861	172	-8.71	1.18605	FullVx
2021	C3927	4.2	C3967	3.3	-28.43	1.27273	FullVx
2021	C3932	98	C3863	64	-19.29	1.53125	FullVx
2021	C3926	165	C3969	95	-9.71	1.73684	FullVx Inf
2021	C3928	78	C3965	66	-16.57	1.18182	FullVx
2021	C3959	35	C3966	26	-12.14	1.34615	FullVx
2021	C3958	6.7	C3984	5.3	-21.43	1.26415	FullVx Inf
2021	C3960	9.7	C3984	5.3	-21.43	1.83019	FullVx Inf
2021	C4025	162	C4070	182	-1.57	0.89011	PartVx Inf
2021	C4026	25	C3973	28	-14.86	0.892857	FullVx
2021	C4047	64	C4012	29	-11.57	2.2069	FullVx
2021	C4028	37	C4013	16	-17.29	2.3125	FullVx
2021	C4018	67	C4054	34	-11.71	1.97059	FullVx
2021	C4019	44	C3978	24	-18.71	1.83333	FullVx
2021	C4057	75	C3971	40	-6.86	1.875	FullVx
2021	C4024	92	C4069	40	-13	2.3	FullVx
2021	C4055	139	C4015	71	-8.71	1.95775	FullVx
2021	C4048	33	C4008	22	-16.86	1.5	FullVx
2021	C4058	38	C4016	15	-10.29	2.53333	FullVx
2021	C4021	162	C4010	100	-14.14	1.62	FullVx Inf
2021	C4020	174	C4010	100	-14.14	1.74	FullVx Inf
2021	C4027	156	C4017	146	-5	1.06849	FullVx
2021	C4056	6	C3977	7.5	-16.71	0.8	PartVx Inf
2021	C4022	113	C4011	82	-19.29	1.37805	FullVx Inf
2021	C4035	54	C4009	30	-16.29	1.8	FullVx
2021	C4064	11	C4014	8.5	-23.29	1.29412	FullVx
2021	C4023	101	C3974	84	-4.57	1.20238	FullVx
2021	C4045	72	C3975	44	-15.29	1.63636	FullVx
2021	C4046	0.2	C3976	0.2	-1	1	PartVx
2021	C4031	30	C3998	17	-18	1.76471	FullVx
2021	C4043	27	C3979	17	-17.43	1.58824	FullVx
2021	C4042	237	C3981	144	-12.29	1.64583	FullVx Inf
2021	C4044	107	C3980	52	-10.57	2.05769	FullVx
2021	C4036	20	C3994	6.6	-18	3.0303	FullVx
2021	C4075	51	C3999	44	-20.57	1.15909	FullVx
2021	C4072	55	C3999	44	-20.57	1.25	FullVx
2021	C4033	3.1	C4000	1.9	-9.71	1.63158	PartVx
2021	C4039	20	C4005	11	-25.43	1.81818	FullVx
2021	C4038	31	C4002	22	-18.71	1.40909	FullVx
2021	C4041	60	C4004	30	-17.57	2	FullVx
2021	C4063	237	C4003	181	-8.43	1.30939	FullVx
2021	C4032	90	C4006	26	-13.57	3.46154	FullVx
2021	C4037	15	C3996	7.4	-19.57	2.02703	FullVx
2021	C4065	44	C4007	27	-24.14	1.62963	FullVx
2021	C4061	117	C3988	48	-13.29	2.4375	FullVx
2021	C4040	238	C3993	210	-9.14	1.13333	FullVx Inf
2021	C4053	210	C3991	333	-2.29	0.630631	FullVx Inf
2021	C4034	126	C4001	66	-17.14	1.90909	FullVx
2021	C4073	9.4	C3995	7.5	-15.43	1.25333	FullVx
2021	C4062	21	C3997	15	-19.43	1.4	FullVx
2021	C4074	35	C3992	24	-17.57	1.45833	FullVx
2021	C4052	112	C4068	91	-13.29	1.23077	FullVx
2021	C4051	7.3	C4071	3.2	-21	2.28125	FullVx
2021	C4129	61	C4076	24	-14	2.54167	FullVx
2021	C4050	96	C3990	46	-9.57	2.08696	FullVx
2021	C4060	109	C3989	72	-19.43	1.51389	FullVx
2021	C4049	271	C3987	330	-3.43	0.821212	PartVx
2021	C4139	77	C4082	31	-11.57	2.48387	FullVx
2021	C4135	128	C4083	81	-20.86	1.58025	FullVx
2021	C4136	16	C4079	11	-22.14	1.45455	FullVx
2021	C4127	50	C4086	26	-17.86	1.92308	FullVx
2021	C4138	415	C4084	367	-9.86	1.13079	FullVx Inf
2021	C4130	76	C4077	30	-12.57	2.53333	FullVx
2021	C4126	63	C4080	27	-8.86	2.33333	FullVx
2021	C4142	103	C4104	49	-13.57	2.10204	FullVx
2021	C4121	11	C4085	6.9	-22.43	1.5942	FullVx
2021	C4122	52	C4081	27	-16.29	1.92593	FullVx
2021	C4129	61	C4088	114	-9.14	0.535088	FullVx
2021	C4132	36	C4087	20	-21.29	1.8	FullVx
2021	C4131	34	C4089	27	-24.14	1.25926	FullVx
2021	C4134	65	C4090	36	-17.57	1.80556	FullVx
2021	C4143	39	C4096	13	-19.71	3	FullVx
2021	C4133	54	C4091	30	-22.43	1.8	FullVx
2021	C4141	31	C4103	13	-20.71	2.38462	FullVx
2021	C4124	52	C4092	34	-17.86	1.52941	FullVx
2021	C4155	174	C4109	104	-17.86	1.67308	FullVx
2021	C4145	20	C4107	11	-19.86	1.81818	FullVx
2021	C4150	74	C4116	55	-22.43	1.34545	FullVx
2021	C4170	33	C4117	16	-20.86	2.0625	FullVx
2021	C4146	18	C4097	11	-27.29	1.63636	FullVx
2021	C4144	79	C4110	45	-26	1.75556	FullVx Inf
2021	C4154	245	C4108	196	-11.43	1.25	FullVx Inf
2021	C4140	92	C4105	49	-14.86	1.87755	FullVx
2021	C4156	32	C4106	24	-15.86	1.33333	FullVx
2021	C4158	36	C4111	13	-19.14	2.76923	FullVx
2021	C4147	66	C4093	50	-18.57	1.32	FullVx
2021	C4157	307	C4112	208	-13.71	1.47596	FullVx Inf
2021	C4152	54	C4098	31	-19	1.74194	FullVx
2021	C4153	15	C4102	12	-27.43	1.25	FullVx
2021	C4148	38	C4101	28	-7.57	1.35714	FullVx
2021	C4172	83	C4118	37	-10.57	2.24324	FullVx
2021	C4151	183	C4100	111	-12.14	1.64865	FullVx Inf
2021	C4178	45	C4115	27	-14.14	1.66667	FullVx
2021	C4177	58	C4113	33	-12.71	1.75758	FullVx
2021	C4149	26	C4099	17	-20	1.52941	FullVx
2021	C4179	7.6	C4114	4	-17.57	1.9	FullVx
2021	C4175	16	C4119	8.3	-22.86	1.92771	FullVx
2021	C4171	254	C4194	191	-8.71	1.32984	FullVx
2021	C4182	129	C4331	47	-14	2.74468	FullVx
2021	C4166	12	C4192	10	-19.43	1.2	FullVx
2021	C4167	49	C4195	30	-14.14	1.63333	FullVx
2021	C4169	102	C4189	56	-13.43	1.82143	FullVx
2021	C4174	41	C4120	22	-7.71	1.86364	FullVx
2021	C4180	4.3	C4187	5.7	-14.29	0.754386	FullVx
2021	C4162	66	C4184	42	-15.57	1.57143	FullVx
2021	C4232	100	C4208	85	-4.57	1.17647	FullVx
2021	C4163	54	C4193	31	-20.86	1.74194	FullVx
2021	C4159	153	C4207	64	-15.43	2.39062	FullVx
2021	C4227	10	C4188	7.1	-22.71	1.40845	FullVx
2021	C4229	32	C4198	16	-9.71	2	FullVx
2021	C4233	43	C4206	22	-19.57	1.95455	FullVx
2021	C4234	60	C4200	37	-20.14	1.62162	FullVx
2021	C4228	27	C4205	11	-20.29	2.45455	FullVx
2021	C4226	274	C4197	209	-19	1.311	FullVx Inf
2021	C4231	75	C4199	34	-14.71	2.20588	FullVx
2021	C4230	23	C4196	13	-17.14	1.76923	FullVx
2021	C4225	38	C4204	19	-17.57	2	FullVx
2021	C4239	8.4	C4250	4.5	-22.43	1.86667	FullVx
2021	C4212	130	C4202	101	-14.71	1.28713	FullVx Inf
2021	C4244	164	C4265	88	-7	1.86364	FullVx
2021	C4236	20	C4201	14	-18.86	1.42857	FullVx
2021	C4242	288	C4253	260	-21	1.10769	FullVx Inf
2021	C4243	37	C4249	20	-16.14	1.85	FullVx
2021	C4240	44	C4257	29	-22.43	1.51724	FullVx
2021	C4238	560	C4252	604	-3.14	0.927152	FullVx Inf
2021	C4241	15	C4255	13	-17.14	1.15385	FullVx
2021	C4247	79	C4258	38	-19.57	2.07895	FullVx
2021	C4245	36	C4256	20	-15.29	1.8	FullVx
2021	C4246	74	C4254	45	-10.57	1.64444	FullVx
2021	C4218	58	C4266	30	-19.86	1.93333	FullVx
2021	C4220	35	C4251	23	-18.29	1.52174	FullVx
2021	C4323	48	C4261	24	-21.86	2	FullVx
2021	C4404	44	C4287	18	-14.43	2.44444	FullVx
2021	C4219	56	C4267	20	-12.43	2.8	FullVx
2021	C4217	35	C4260	13	-15.29	2.69231	FullVx
2021	C4320	1.5	C4262	0.87	-22.43	1.72414	FullVx
2021	C4316	108	C4269	126	-3.43	0.857143	FullVx
2021	C4324	27	C4419	21	-26.86	1.28571	FullVx
2021	C4319	31	C4270	10	-15.43	3.1	FullVx
2021	C4322	146	C4263	171	-0.29	0.853801	PartVx
2021	C4325	155	C4259	98	-5	1.58163	FullVx
2021	C4321	48	C4248	35	-25.43	1.37143	FullVx
2021	C4328	30	C4282	12	-18.43	2.5	FullVx
2021	C4318	73	C4420	61	-8.86	1.19672	FullVx
2021	C4398	90	C4289	42	-15.71	2.14286	FullVx
2021	C4315	53	C4271	19	-10.71	2.78947	FullVx
2021	C4317	4.9	C4268	2.4	-13.86	2.04167	FullVx
2021	C4399	313	C4281	277	-3.57	1.12996	FullVx
2021	C4330	40	C4278	29	-19.57	1.37931	FullVx
2021	C4314	14	C4288	9.3	-18.57	1.50538	FullVx
2021	C4329	31	C4279	22	-16.86	1.40909	FullVx
2021	C4326	93	C4280	59	-18.14	1.57627	FullVx
2021	C4327	224	C4283	112	-16.57	2	FullVx
2021	C4402	34	C4277	29	-24.71	1.17241	FullVx
2021	C4393	73	C4285	32	-8.43	2.28125	FullVx
2021	C4401	108	C4286	52	-19	2.07692	FullVx
2021	C4396	139	C4275	80	-26.57	1.7375	FullVx
2021	C4397	20	C4274	13	-26	1.53846	FullVx
2021	C4414	109	C4303	42	-13.86	2.59524	FullVx
2021	C4394	78	C4284	52	-15.14	1.5	FullVx
2021	C4412	73	C4292	63	-13.86	1.15873	FullVx
2021	C4400	242	C4276	168	-18.86	1.44048	FullVx Inf
2021	C4395	104	C4273	43	-10.71	2.4186	FullVx
2021	C4403	118	C4272	91	-5.29	1.2967	FullVx
2021	C4441	1.9	C4300	1.3	-23.57	1.46154	FullVx
2021	C4411	6.1	C4297	4	-23.29	1.525	FullVx
2021	C4409	24	C4422	20	-21.57	1.2	FullVx
2021	C4440	17	C4423	6.9	-20.71	2.46377	FullVx
2021	C4444	16	C4423	6.9	-20.71	2.31884	FullVx
2021	C4415	9.2	C4291	5.7	-26.14	1.61404	FullVx
2021	C4445	56	C4301	32	-21.14	1.75	FullVx
2021	C4406	78	C4298	42	-9.57	1.85714	FullVx
2021	C4410	153	C4421	66	-14	2.31818	FullVx
2021	C4432	24	C4334	13	-20.86	1.84615	FullVx Inf
2021	C4405	39	C4295	19	-16.14	2.05263	FullVx
2021	C4442	226	C4294	140	-1.57	1.61429	PartVx
2021	C4408	30	C4302	19	-20.86	1.57895	FullVx
2021	C4407	189	C4293	141	-13.71	1.34043	FullVx
2021	C4439	79	C4299	50	-20.14	1.58	FullVx
2021	C4434	22	C4347	13	-20	1.69231	FullVx
2021	C4443	154	C4304	104	-20.14	1.48077	FullVx Inf
2021	C4426	62	C4306	37	-16.43	1.67568	FullVx
2021	C4438	40	C4311	22	-16.14	1.81818	FullVx
2021	C4425	18	C4305	16	-28.29	1.125	FullVx
2021	C4431	41	C4346	29	-21.29	1.41379	FullVx
2021	C4437	41	C4308	6.7	-21.14	6.1194	FullVx
2021	C4446	0.73	C4309	6.7	-2.14	0.108955	PartVx
2021	C4433	27	C4345	6.3	-2	4.28571	PartVx
2021	C4418	97	C4495	67	-17.29	1.44776	FullVx
2021	C4389	33	C4343	13	-22.57	2.53846	FullVx
2021	C4428	81	C4349	44	-20.14	1.84091	FullVx
2021	C4447	8	C4307	4.1	-17.14	1.95122	FullVx
2021	C4416	15	C4344	9.4	-21.57	1.59574	FullVx
2021	C4429	30	C4354	238	-1	0.12605	PartVx
2021	C4424	6.8	C4310	4	-16.14	1.7	FullVx
2021	C4430	37	C4352	21	-16	1.7619	FullVx
2021	C4435	16	C4351	6.4	-17.86	2.5	FullVx
2021	C4427	77	C4312	53	-5.57	1.45283	FullVx
2021	C4388	63	C4348	46	-15.14	1.36957	FullVx
2021	C4377	95	C4341	94	-3.57	1.01064	FullVx
2021	C4417	20	C4338	13	-17.86	1.53846	FullVx
2021	C4379	24	C4335	11	-15.86	2.18182	FullVx Inf
2021	C4375	25	C4337	11	-22	2.27273	FullVx
2021	C4386	187	C4350	263	-2.57	0.711027	FullVx
2021	C4376	55	C4340	27	-10	2.03704	FullVx
2021	C4373	219	C4339	123	-19.43	1.78049	FullVx Inf
2021	C4385	18	C4333	5.3	-18.71	3.39623	FullVx
2021	C4371	15	C4332	8.8	-23.86	1.70455	FullVx
2021	C4372	24	C4366	19	-30.14	1.26316	FullVx
2021	C4374	22	C4365	13	-20.43	1.69231	FullVx
2021	C4384	13	C4356	8.1	-25.86	1.60494	FullVx
2021	C4370	20	C4364	12	-19.14	1.66667	FullVx
2021	C4378	14	C4336	8.5	-19.86	1.64706	FullVx
2021	C4390	18	C4367	7.6	-19	2.36842	FullVx
2021	C4392	0.47	C4355	0.2	-1	2.35	PartVx
2021	C4382	15	C4357	8.7	-16.29	1.72414	FullVx
2021	C4369	34	C4363	17	-21	2	FullVx
2021	C4387	39	C4362	15	-19.71	2.6	FullVx
2021	C4383	151	C4358	79	-9.57	1.91139	FullVx
2021	C4380	2.8	C4361	1.9	-31.43	1.47368	PartVx
2021	C4368	34	C4353	14	-19.43	2.42857	FullVx
2021	C4391	28	C4353	14	-19.43	2	FullVx
2021	C4490	1.1	C4463	0.87	-15.29	1.26437	FullVx
2021	C4487	13	C4458	8.2	-32.71	1.58537	FullVx
2021	C4488	465	C4450	330	-8.14	1.40909	FullVx
2021	C4491	83	C4677	48	-13.71	1.72917	FullVx
2021	C4483	5.7	C4451	7	-24.14	0.814286	FullVx
2021	C4517	8.1	C4468	14	-3	0.578571	FullVx
2021	C4489	50	C4449	42	-13.86	1.19048	FullVx Inf
2021	C4525	57	C4467	50	-22.57	1.14	FullVx
2021	C4526	26	C4464	16	-21.57	1.625	FullVx
2021	C4485	400	C4465	420	-1.14	0.952381	BoostVx
2021	C4484	135	C4462	76	-15.57	1.77632	FullVx
2021	C4482	41	C4456	27	-19.57	1.51852	FullVx
2021	C4527	62	C4461	37	-13.29	1.67568	FullVx
2021	C4523	109	C4457	61	-15.29	1.78689	FullVx
2021	C4486	61	C4675	48	-18	1.27083	FullVx
2021	C4537	23	C4472	17	-20	1.35294	FullVx
2021	C4533	98	C4473	88	-3.86	1.11364	FullVx
2021	C4524	80	C4476	65	-9.57	1.23077	FullVx
2021	C4519	10	C4469	5.5	-21.71	1.81818	FullVx
2021	C4518	41	C4475	22	-17.43	1.86364	FullVx
2021	C4520	30	C4471	18	-20	1.66667	FullVx
2021	C4521	13	C4466	5.9	-16.57	2.20339	FullVx
2021	C4536	19	C4474	9.8	-18.14	1.93878	FullVx
2021	C4530	32	C4454	18	-17.29	1.77778	FullVx
2021	C4535	10	C4452	44	-14.14	0.227273	FullVx
2021	C4528	5.2	C4479	2.5	-20.86	2.08	FullVx
2021	C4522	52	C4470	31	-22.14	1.67742	FullVx
2021	C4529	27	C4478	18	-23	1.5	FullVx
2021	C4550	6.7	C4477	3.5	-22.57	1.91429	FullVx
2021	C4534	58	C4480	41	-26.29	1.41463	FullVx
2021	C4531	1.4	C4455	1.6	-21.14	0.875	FullVx
2021	C4539	191	C4499	97	-12.29	1.96907	FullVx Inf
2021	C4547	61	C4503	32	-9.29	1.90625	FullVx
2021	C4542	41	C4515	16	-20.57	2.5625	FullVx
2021	C4562	21	C4500	16	-21.14	1.3125	FullVx
2021	C4543	69	C4502	39	-22.29	1.76923	FullVx
2021	C4548	31	C4505	17	-22.57	1.82353	FullVx
2021	C4561	80	C4510	39	-27.29	2.05128	FullVx
2021	C4544	28	C4504	9.7	-12.71	2.8866	FullVx
2021	C4559	15	C4506	8.8	-20.43	1.70455	FullVx
2021	C4540	52	C4512	24	-12.29	2.16667	FullVx
2021	C4545	47	C4501	27	-16.14	1.74074	FullVx
2021	C4560	36	C4508	17	-21.29	2.11765	FullVx
2021	C4541	29	C4496	10	-23	2.9	FullVx
2021	C4556	11	C4511	7.1	-28.29	1.5493	FullVx
2021	C4554	68	C4513	33	-15.43	2.06061	FullVx
2021	C4551	24	C4678	15	-25.14	1.6	FullVx
2021	C4557	71	C4507	62	-22.43	1.14516	FullVx
2021	C4558	240	C4498	126	-16	1.90476	FullVx Inf
2021	C4555	64	C4497	29	-19	2.2069	FullVx
2021	C4546	15	C4509	8.9	-25.57	1.68539	FullVx
2021	C4553	203	C4514	158	-11.86	1.28481	FullVx Inf
2021	C4564	26	C4688	18	-25.43	1.44444	FullVx
2021	C4569	25	C4676	84	-2	0.297619	FullVx
2021	C4570	43	C4685	30	-15.14	1.43333	FullVx
2021	C4563	18	C4626	10	-13.86	1.8	FullVx
2021	C4577	35	C4627	23	-11.71	1.52174	FullVx
2021	C4576	450	C4616	239	-0.86	1.88285	PartVx
2021	C4642	147	C4609	87	-20	1.68966	FullVx Inf
2021	C4641	139	C4609	87	-20	1.5977	FullVx Inf
2021	C4573	96	C4604	73	-19.29	1.31507	FullVx
2021	C4637	15	C4601	16	-23.14	0.9375	FullVx
2021	C4639	45	C4622	30	-18.86	1.5	FullVx
2021	C4579	33	C4621	19	-20.43	1.73684	FullVx
2021	C4634	64	C4614	43	-27.29	1.48837	FullVx Inf
2021	C4659	87	C4618	43	-12.57	2.02326	FullVx
2021	C4633	43	C4617	22	-21.86	1.95455	FullVx
2021	C4657	83	C4596	59	-21.29	1.40678	FullVx
2021	C4638	36	C4612	21	-20.71	1.71429	FullVx
2021	C4648	37	C4615	20	-21.43	1.85	FullVx
2021	C4636	270	C4608	171	-15.71	1.57895	FullVx Inf
2021	C4640	25	C4602	13	-23	1.92308	FullVx
2021	C4668	38	C4619	22	-17.71	1.72727	FullVx Inf
2021	C4635	49	C4610	33	-14.86	1.48485	FullVx
2021	C4655	358	C4620	310	-31.57	1.15484	FullVx Inf
2021	C4666	55	C4595	26	-17.86	2.11538	FullVx
2021	C4661	121	C4597	62	-11.29	1.95161	FullVx
2021	C4660	60	C4584	39	-7.14	1.53846	FullVx
2021	C4673	705	C4588	690	-8.57	1.02174	FullVx Inf
2021	C4671	35	C4582	14	-18.43	2.5	FullVx
2021	C4663	28	C4599	16	-25.29	1.75	FullVx
2021	C4682	0.8	C4583	6.3	-2.29	0.126984	PartVx
2021	C4662	208	C4594	148	-20	1.40541	FullVx Inf
2021	C4672	7.7	C4586	7.1	-19.29	1.08451	FullVx
2021	C4651	6.2	C4585	3.7	-33.57	1.67568	FullVx
2021	C4653	34	C4623	21	-24.29	1.61905	FullVx
2021	C4683	65	C4590	39	-18.57	1.66667	FullVx
2021	C4656	15	C4591	9.1	-30.14	1.64835	FullVx
2021	C4650	8.8	C4593	819	-19.86	0.0107448	FullVx
2021	C4665	166	C4598	84	-9.86	1.97619	FullVx
2021	C4654	137	C4587	308	-1.86	0.444805	PartVx
2021	C4755	13	C4735	6.7	-21.43	1.9403	FullVx
2021	C4647	349	C4611	310	-0.86	1.12581	BoostVx
2021	C4646	68	C4630	36	-21	1.88889	FullVx
2021	C4652	24	C4592	16	-34.71	1.5	FullVx Inf
2021	C4664	18	C4607	16	-29.14	1.125	FullVx
2021	C4667	60	C4632	31	-10.71	1.93548	FullVx
2021	C4645	36	C4606	19	-15.29	1.89474	FullVx
2021	C4746	34	C4842	22	-22.29	1.54545	FullVx
2021	C4681	18	C4631	12	-24.14	1.5	PartVx
2021	C4768	48	C4841	22	-18.29	2.18182	FullVx
2021	C4736	38	C4723	23	-21.71	1.65217	FullVx
2021	C4745	26	C4843	5.7	-19.29	4.5614	FullVx
2021	C4738	561	C4712	431	-16.57	1.30162	FullVx Inf
2021	C4739	20	C4830	14	-33	1.42857	FullVx
2021	C4767	58	C4732	27	-15.86	2.14815	FullVx
2021	C4744	29	C4722	18	-32.86	1.61111	FullVx
2021	C4737	31	C4839	17	-23.29	1.82353	FullVx
2021	C4763	4	C4734	2	-25.71	2	FullVx
2021	C4762	3.8	C4734	2	-25.71	1.9	FullVx
2021	C4765	31	C4731	18	-11.86	1.72222	FullVx
2021	C4759	141	C4690	132	-5.71	1.06818	FullVx
2021	C4756	36	C4703	19	-14.86	1.89474	FullVx
2021	C4764	24	C4729	18	-22.71	1.33333	FullVx
2021	C4749	37	C4704	15	-12.86	2.46667	FullVx Inf
2021	C4758	11	C4705	9.9	-25.57	1.11111	FullVx
2021	C4771	1.2	C4730	18	-0.43	0.0666667	PartVx
2021	C4766	18	C4702	7.4	-16.86	2.43243	FullVx
2021	C4750	23	C4726	11	-1	2.09091	PartVx
2021	C4751	10	C4727	5.1	-21	1.96078	FullVx
2021	C4770	109	C4713	69	-13.14	1.57971	FullVx
2021	C4761	327	C4691	410	-2.14	0.797561	FullVx
2021	C4760	135	C4694	117	-8.71	1.15385	FullVx
2021	C4812	30	C4721	33	-22.71	0.909091	FullVx
2021	C4807	61	C4692	342	-1.14	0.178363	PartVx
2021	C4816	68	C4714	32	-16.86	2.125	FullVx
2021	C4809	8.7	C4724	7.1	-32.14	1.22535	FullVx
2021	C4810	148	C4701	88	-9.14	1.68182	FullVx
2021	C4814	19	C4696	15	-22.57	1.26667	FullVx
2021	C4808	14	C4700	8.9	-28.14	1.57303	FullVx
2021	C4753	237	C4720	111	-9.29	2.13514	FullVx Inf
2021	C4757	50	C4719	53	-31.71	0.943396	FullVx
2021	C4811	42	C4718	25	-19.86	1.68	FullVx
2021	C4752	21	C4698	13	-23.57	1.61538	FullVx
2021	C4754	30	C4699	17	-28	1.76471	FullVx
2021	C4769	47	C4707	33	-19.57	1.42424	FullVx
2021	C4813	19	C4695	15	-25.43	1.26667	FullVx
2021	C4748	31	C4706	18	-20.14	1.72222	FullVx
2021	C4823	57	C4693	41	-19.43	1.39024	FullVx
2021	C4825	18	C4733	12	-22.71	1.5	FullVx
2021	C4826	20	C4715	12	-20	1.66667	FullVx
2021	C4822	91	C4728	59	-23	1.54237	FullVx
2021	C4806	33	C4717	20	-17.14	1.65	FullVx
2021	C4891	20	C4787	9.3	-22.29	2.15054	FullVx
2021	C4827	19	C4725	36	-4.14	0.527778	PartVx
2021	C4883	25	C4785	18	-21.57	1.38889	FullVx
2021	C4828	35	C4710	17	-20.29	2.05882	FullVx
2021	C4829	17	C4708	10	-21.43	1.7	FullVx
2021	C4824	26	C4709	15	-24.14	1.73333	FullVx
2021	C4821	238	C4711	179	-17.14	1.32961	FullVx
2021	C4815	39	C4716	34	-22	1.14706	FullVx
2021	C4820	59	C4795	43	-20.29	1.37209	FullVx
2021	C4888	98	C4786	56	-21.86	1.75	FullVx
2021	C4819	39	C4790	28	-25.14	1.39286	FullVx
2021	C4890	38	C4801	18	-21.57	2.11111	FullVx
2021	C4834	18	C4794	13	-24.43	1.38462	FullVx
2021	C4889	16	C4781	12	-22.71	1.33333	FullVx
2021	C4818	36	C4789	24	-23.57	1.5	FullVx
2021	C4838	177	C4788	155	-32.43	1.14194	FullVx
2021	C4835	199	C4793	167	-18.43	1.19162	FullVx
2021	C4836	73	C4791	49	-20.29	1.4898	FullVx
2021	C4837	33	C4792	20	-24.14	1.65	FullVx
2021	C4878	47	C4776	37	-30.71	1.27027	FullVx
2021	C4885	17	C4780	12	-22	1.41667	FullVx
2021	C4876	48	C4774	36	-24.43	1.33333	FullVx
2021	C4873	77	C4779	72	-19.43	1.06944	FullVx Inf
2021	C4892	91	C4773	60	-23	1.51667	FullVx
2021	C4872	20	C4804	18	-29.43	1.11111	FullVx
2021	C4877	209	C4803	154	-23.57	1.35714	FullVx
2021	C4869	158	C4800	105	-16.57	1.50476	FullVx
2021	C4884	44	C4796	33	-19.57	1.33333	FullVx
2021	C4880	32	C4805	21	-22.14	1.52381	FullVx
2021	C4879	59	C4778	12	-25	4.91667	FullVx
2021	C4882	24	C4913	13	-22.57	1.84615	FullVx
2021	C4887	30	C4802	15	-21.71	2	FullVx
2021	C4871	245	C4775	193	-27.43	1.26943	FullVx Inf
2021	C4868	50	C4927	33	-22.14	1.51515	FullVx
2021	C4881	38	C4799	18	-20.14	2.11111	FullVx
2021	C4899	35	C4867	24	-27.14	1.45833	FullVx
2021	C4901	11	C4854	9.9	-31.86	1.11111	FullVx
2021	C4900	6.5	C4853	5.1	-25.43	1.27451	FullVx
2021	C4903	65	C4798	39	-14.29	1.66667	FullVx
2021	C4870	15	C4797	9	-33	1.66667	FullVx
2021	C4898	55	C4850	48	-25	1.14583	FullVx
2021	C4897	116	C4851	66	-24.71	1.75758	FullVx
2021	C4909	10	C4855	5.9	-23	1.69492	FullVx
2021	C4895	27	C4859	16	-21	1.6875	FullVx
2021	C4912	132	C4858	162	-3	0.814815	BoostVx
2021	C4894	17	C4852	16	-22.29	1.0625	FullVx
2021	C4886	22	C4857	23	-26	0.956522	FullVx
2021	C4958	46	C4973	32	-34.43	1.4375	FullVx
2021	C4896	18	C4926	10	-25.43	1.8	FullVx
2021	C4911	5.5	C4847	1.4	-23.86	3.92857	FullVx
2021	C4907	78	C4844	30	-23.57	2.6	FullVx
2021	C4904	56	C4846	47	-22.29	1.19149	FullVx
2021	C4910	6.9	C4845	2	-21.43	3.45	FullVx
2021	C4908	23	C4849	13	-22.86	1.76923	FullVx
2021	C4905	34	C4848	21	-22.71	1.61905	FullVx
2021	C4906	20	C4856	13	-25.71	1.53846	FullVx
2021	C4957	11	C5033	10	-36.86	1.1	FullVx
2021	C4924	27	C4919	18	-21.71	1.5	FullVx
2021	C4921	64	C4860	37	-27.86	1.72973	PartVx
2021	C4925	12	C4863	5.7	-33.86	2.10526	FullVx
2021	C4922	17	C4865	12	-25.86	1.41667	FullVx
2021	C4923	30	C4864	20	-32.71	1.5	FullVx
2021	C4950	245	C4918	543	-2.43	0.451197	FullVx Inf
2021	C4920	281	C4866	231	-6	1.21645	FullVx
2021	C4951	21	C4941	17	-22.43	1.23529	FullVx
2021	C4953	14	C4917	11	-25.57	1.27273	FullVx
2021	C4952	66	C4975	58	-32	1.13793	FullVx
2021	C4954	33	C4940	26	-21.57	1.26923	FullVx
2021	C4949	23	C4974	27	-24.29	0.851852	FullVx
2021	C4959	81	C4929	98	-21.29	0.826531	FullVx Inf
2021	C4960	19	C4942	7.4	-25.71	2.56757	FullVx
2021	C4948	7.3	C4916	7.1	-27.14	1.02817	FullVx
2021	C4964	7.3	C4938	4.8	-33	1.52083	FullVx
2021	C4966	59	C4934	45	-32.43	1.31111	FullVx
2021	C4947	150	C4933	118	-20.57	1.27119	FullVx Inf
2021	C4946	30	C4930	24	-28.14	1.25	FullVx
2021	C4944	32	C4935	14	-20.43	2.28571	FullVx
2021	C4965	87	C4932	34	-24.14	2.55882	FullVx
2021	C4945	16	C4928	12	-27.14	1.33333	FullVx
2021	C4943	17	C4936	14	-34.71	1.21429	FullVx
2021	C4962	15	C4939	9.7	-24.57	1.54639	FullVx
2021	C4961	17	C4937	6.9	-23.57	2.46377	FullVx
2021	C4955	19	C4980	12	-35.43	1.58333	FullVx
2021	C4971	21	C4983	10	-34.57	2.1	FullVx
2021	C4956	13	C4979	8	-31.29	1.625	FullVx
2021	C4967	39	C4985	25	-24.29	1.56	FullVx
2021	C4968	13	C4984	10	-29.14	1.3	FullVx
2021	C4972	10	C4982	7.6	-36.86	1.31579	FullVx
2021	C4970	398	C4981	497	-3.71	0.800805	FullVx
2021	C5022	97	C4989	63	-23.71	1.53968	FullVx
2021	C5023	66	C4988	52	-26.43	1.26923	FullVx
2021	C5024	15	C4987	13	-35.43	1.15385	FullVx
2021	C5021	24	C4990	12	-24.57	2	FullVx
2021	C5020	14	C5013	11	-28.71	1.27273	FullVx
2021	C5025	17	C4986	10	-25.71	1.7	FullVx
2021	C5018	98	C5005	61	-25.71	1.60656	FullVx
2021	C5019	18	C5003	15	-37.14	1.2	FullVx
2021	C5017	7.9	C5011	5.5	-38.14	1.43636	FullVx
2021	C5014	153	C5009	97	-25.29	1.57732	FullVx
2021	C5031	52	C5007	36	-23	1.44444	FullVx
2021	C5026	58	C5004	42	-33.86	1.38095	FullVx
2021	C5056	7.1	C5010	5.3	-25	1.33962	FullVx
2021	C5058	5.6	C5006	2.9	-25.86	1.93103	FullVx
2021	C5028	11	C5081	7.8	-22.43	1.41026	FullVx
2021	C5015	63	C5080	54	-37.14	1.16667	PartVx
2021	C5016	22	C5008	15	-34	1.46667	FullVx
2021	C5030	21	C5002	11	-24.43	1.90909	FullVx
2021	C5073	26	C5082	11	-0.14	2.36364	BoostVx
2021	C5029	7.9	C5001	3.9	-26	2.02564	FullVx
2021	C5057	7.4	C5012	7.4	-32.57	1	FullVx
2021	C5027	260	C5000	270	-0.14	0.962963	BoostVx
2021	C5054	3.5	C4999	2.3	-37.43	1.52174	FullVx
2021	C5055	212	C4992	342	-2.71	0.619883	BoostVx
2021	C5051	9.9	C4997	8.1	-37.43	1.22222	FullVx
2021	C5050	20	C4998	14	-35.29	1.42857	FullVx
2021	C5032	6.2	C4996	5	-38.29	1.24	FullVx
2021	C5059	29	C4994	15	-24.43	1.93333	FullVx
2021	C5052	390	C4991	446	-37.57	0.874439	FullVx Inf
2021	C5049	37	C4993	30	-24.14	1.23333	FullVx
2021	C5048	38	C5035	41	-30.57	0.926829	FullVx
2021	C5075	12	C5079	9.4	-36.86	1.2766	FullVx
2021	C5077	19	C5034	16	-24.71	1.1875	FullVx
2021	C5076	24	C5036	22	-23.43	1.09091	FullVx
2021	C5053	185	C4995	324	-1.71	0.570988	PartVx Inf
2021	C5064	17	C5040	16	-35.86	1.0625	FullVx
2021	C5063	15	C6656	6	-26.29	2.5	FullVx
2021	C5072	4.4	C5084	3.7	-37.86	1.18919	FullVx
2021	C5070	16	C5086	14	-39	1.14286	FullVx
2021	C5065	21	C5087	15	-23.57	1.4	FullVx
2021	C5074	39	C5088	29	-38.86	1.34483	PartVx
2021	C5061	33	C5044	20	-31.29	1.65	FullVx
2021	C5156	315	C5137	291	-21.57	1.08247	FullVx Inf
2021	C5069	27	C5046	17	-34.71	1.58824	FullVx
2021	C5067	225	C5043	204	-25.43	1.10294	FullVx Inf
2021	C5157	156	C5139	142	-9	1.09859	FullVx Inf
2021	C5062	10	C5041	7.6	-30.29	1.31579	FullVx
2021	C5068	68	C5085	36	-19.71	1.88889	FullVx
2021	C5071	14	C5045	9.7	-29.86	1.4433	FullVx
2021	C5060	19	C5151	10	-35.86	1.9	FullVx
2021	C5066	37	C5047	22	-20.14	1.68182	FullVx
2021	C5172	23	C5093	13	-38.14	1.76923	FullVx
2021	C5175	15	C5103	8.4	-23.43	1.78571	FullVx
2021	C5153	10	C5118	6.1	-39.43	1.63934	FullVx
2021	C5173	35	C5094	19	-38.43	1.84211	FullVx
2021	C5159	158	C5102	112	-18.86	1.41071	FullVx
2021	C5152	150	C5111	110	-18.86	1.36364	FullVx Inf
2021	C5178	12	C5101	6.8	-21.57	1.76471	FullVx
2021	C5179	15	C5101	6.8	-21.57	2.20588	FullVx
2021	C5180	556	C5099	422	-0.57	1.31754	BoostVx
2021	C5158	95	C5098	84	-22.71	1.13095	FullVx
2021	C5177	25	C5091	18	-26.86	1.38889	FullVx
2021	C5174	48	C5092	32	-35.71	1.5	FullVx
2021	C5155	30	C5109	22	-21.57	1.36364	FullVx
2021	C5169	28	C5122	13	-25.86	2.15385	FullVx Inf
2021	C5154	35	C5121	17	-28.14	2.05882	FullVx
2021	C5168	225	C5106	192	-26	1.17188	FullVx
2021	C5160	18	C5097	10	-39.57	1.8	FullVx Inf
2021	C5163	603	C5096	570	-5.57	1.05789	PartVx Inf
2021	C5161	93	C5104	76	-12.43	1.22368	FullVx Inf
2021	C5166	27	C5095	19	-29.14	1.42105	FullVx
2021	C5149	0.05	C5123	0.2	-33	0.25	FullVx
2021	C5148	136	C5182	119	-20.57	1.14286	FullVx
2021	C5167	10	C5107	7.3	-27.86	1.36986	FullVx
2021	C5165	18	C5108	13	-26.86	1.38462	FullVx
2021	C5162	25	C5089	14	-22.57	1.78571	FullVx Inf
2021	C5164	38	C5090	27	-36.71	1.40741	FullVx
2021	C5216	75	C5187	77	-25.86	0.974026	FullVx
2021	C5217	27	C5193	14	-22.86	1.92857	FullVx
2021	C5219	44	C5192	31	-28.29	1.41935	FullVx
2021	C5259	19	C5189	9.4	-23.43	2.02128	FullVx
2021	C5247	65	C5271	43	-22.86	1.51163	FullVx
2021	C5208	476	C5183	434	-39.86	1.09677	FullVx
2021	C5246	17	C5190	12	-28.43	1.41667	FullVx
2021	C5244	73	C5202	49	-17.71	1.4898	FullVx
2021	C5214	25	C5200	17	-26.71	1.47059	FullVx
2021	C5209	9.3	C5196	8.4	-26.43	1.10714	FullVx
2021	C5262	10	C5184	4	-26.43	2.5	FullVx
2021	C5213	48	C5197	46	-23.14	1.04348	FullVx
2021	C5210	18	C5199	10	-27.86	1.8	PartVx
2021	C5263	17	C5188	15	-34.57	1.13333	FullVx
2021	C5266	13	C5201	8.5	-23.57	1.52941	FullVx
2021	C5245	234	C5194	157	-9.29	1.49045	FullVx
2021	C5212	27	C5186	19	-32	1.42105	FullVx
2021	C5215	5.5	C5191	3.4	-38.57	1.61765	PartVx
2021	C5211	17	C6657	10	-36.57	1.7	FullVx
2021	C5261	137	C5198	131	-38.57	1.0458	FullVx
2021	C5268	32	C5195	14	-22.86	2.28571	FullVx
2021	C5227	6	C5264	4.1	-24.86	1.46341	FullVx
2021	C5232	23	C5270	17	-25	1.35294	FullVx
2021	C5260	16	C5267	23	-26.14	0.695652	FullVx
2021	C5230	13	C5272	8.4	-25.57	1.54762	FullVx
2021	C5229	27	C5265	18	-23.71	1.5	FullVx
2021	C5224	558	C5275	581	-25.14	0.960413	FullVx
2021	C5221	169	C5323	109	-16.14	1.55046	FullVx Inf
2021	C5222	95	C5278	279	-1.57	0.340502	BoostVx
2021	C5223	279	C5277	570	-1.86	0.489474	BoostVx
2021	C5220	287	C5276	155	-11.71	1.85161	FullVx
2021	C5251	42	C5281	30	-34.43	1.4	FullVx
2021	C5236	151	C5279	127	-23.14	1.18898	FullVx
2021	C5235	21	C5274	20	-38.29	1.05	FullVx
2021	C5269	28	C5280	17	-25.43	1.64706	FullVx
2021	C5237	20	C5325	16	-33.71	1.25	FullVx
2021	C5249	15	C5283	8.3	-23.29	1.80723	FullVx
2021	C5234	324	C5207	286	-22.43	1.13287	FullVx
2021	C5233	24	C5282	13	-25.29	1.84615	FullVx
2021	C5258	24	C5285	16	-24.14	1.5	FullVx
2021	C5255	33	C5287	29	-30.14	1.13793	FullVx
2021	C5308	85	C5321	72	-19.57	1.18056	FullVx
2021	C5242	285	C5288	519	-1.71	0.549133	BoostVx
2021	C5257	13	C5326	5.5	-22.86	2.36364	FullVx
2021	C5239	23	C5289	16	-23.29	1.4375	FullVx
2021	C5240	4.4	C5284	3.2	-38.57	1.375	FullVx
2021	C5254	193	C5324	129	-20.57	1.49612	FullVx
2021	C5253	58	C5273	35	-26.43	1.65714	FullVx
2021	C5238	252	C5206	175	-30.29	1.44	FullVx
2021	C5248	212	C5204	176	-2.71	1.20455	BoostVx
2021	C5252	159	C5286	96	-25.14	1.65625	FullVx
2021	C5250	20	C5205	13	-24.71	1.53846	FullVx
2021	C5243	448	C5327	437	-34	1.02517	FullVx Inf
2021	C5315	259	C5293	267	-24.57	0.970037	FullVx
2021	C5306	460	C5383	415	-2.86	1.10843	BoostVx
2021	C5316	31	C5297	23	-30.43	1.34783	FullVx
2021	C5307	480	C5298	614	-37.57	0.781759	FullVx Inf
2021	C5318	49	C5381	35	-28.14	1.4	FullVx
2021	C5317	266	C5382	220	-2.14	1.20909	FullVx Inf
2021	C5304	168	C5291	134	-1.71	1.25373	BoostVx Inf
2021	C5299	32	C5295	29	-30.57	1.10345	FullVx
2021	C5305	2.7	C5375	2.1	-37.57	1.28571	FullVx
2021	C5319	10	C5290	4.7	-25.71	2.12766	FullVx
2021	C5313	7.2	C5329	4.8	-19.57	1.5	FullVx
2021	C5303	30	C5380	18	-23.86	1.66667	FullVx
2021	C5302	18	C5294	12	-41	1.5	FullVx
2021	C5301	22	C5296	12	-24.43	1.83333	FullVx
2021	C5300	123	C5292	84	-21.71	1.46429	FullVx Inf
2021	C5366	208	C5331	218	-30.14	0.954128	FullVx
2021	C5365	23	C5330	12	-25.29	1.91667	FullVx
2021	C5364	126	C5335	120	-28	1.05	FullVx
2021	C5363	142	C5343	405	-1.86	0.350617	BoostVx
2021	C5361	14	C5353	7	-38.14	2	FullVx
2021	C5362	115	C5379	98	-8.29	1.17347	FullVx
2021	C5360	21	C5338	17	-23.43	1.23529	FullVx
2021	C5355	127	C5346	190	-33.86	0.668421	PartVx
2021	C5377	16	C5350	10	-39.29	1.6	FullVx
2021	C5359	29	C5354	12	-24.14	2.41667	FullVx
2021	C5358	192	C5348	100	-30.71	1.92	FullVx
2021	C5356	661	C5344	374	-1.86	1.76738	BoostVx
2021	C5357	25	C5332	18	-27	1.38889	FullVx
2021	C5384	150	C5342	407	-2.14	0.36855	BoostVx
2021	C5372	38	C5334	15	-22.14	2.53333	FullVx Inf
2021	C5386	23	C5337	19	-27.14	1.21053	FullVx
2021	C5385	220	C5345	197	-1.14	1.11675	BoostVx
2021	C5370	22	C5340	13	-23.43	1.69231	FullVx
2021	C5369	24	C5340	13	-23.43	1.84615	FullVx
2021	C5373	35	C5333	13	-22	2.69231	FullVx
2021	C5374	24	C5336	19	-25.14	1.26316	FullVx
2021	C5387	9	C5347	6.3	-30.71	1.42857	FullVx
2021	C5367	101	C5339	81	-25.29	1.24691	FullVx
2021	C5378	39	C5341	27	-25.29	1.44444	FullVx
2021	C5484	75	C5388	37	-19.43	2.02703	FullVx
2021	C5471	9.5	C5389	5.7	-30.86	1.66667	FullVx
2021	C5483	45	C5403	26	-23.29	1.73077	FullVx
2021	C5480	175	C5393	249	-3.71	0.702811	BoostVx
2021	C5481	74	C5392	56	-24.71	1.32143	FullVx
2021	C5444	358	C5402	305	-31	1.17377	FullVx
2021	C5488	18	C5400	13	-36.14	1.38462	FullVx
2021	C5487	242	C5397	340	-3.43	0.711765	BoostVx
2021	C5482	1.4	C5395	1.1	-29.71	1.27273	FullVx
2021	C5489	76	C5401	45	-24.71	1.68889	FullVx
2021	C5470	51	C5391	35	-20.43	1.45714	FullVx
2021	C5485	119	C5399	66	-35.43	1.80303	FullVx Inf
2021	C5486	17	C5390	7.9	-27.86	2.1519	FullVx
2021	C5467	29	C5396	21	-26.29	1.38095	FullVx
2021	C5469	104	C5394	112	-26.57	0.928571	FullVx
2021	C5468	216	C5398	214	-22.71	1.00935	FullVx Inf
2021	C5463	36	C5421	35	-40	1.02857	FullVx
2021	C5475	19	C5410	13	-37	1.46154	FullVx
2021	C5473	25	C5406	19	-38.86	1.31579	FullVx
2021	C5464	202	C5417	276	-3.71	0.731884	BoostVx
2021	C5472	121	C5418	150	-26.71	0.806667	FullVx
2021	C5474	404	C5411	347	-41	1.16427	FullVx Inf
2021	C5462	28	C5420	20	-22.71	1.4	FullVx
2021	C5458	10	C5415	7.2	-37.71	1.38889	FullVx
2021	C5477	78	C5419	149	-30.86	0.52349	FullVx
2021	C5460	28	C5414	20	-24.29	1.4	FullVx
2021	C5456	53	C5408	42	-24.14	1.2619	FullVx
2021	C5476	144	C5416	97	-22.57	1.48454	FullVx Inf
2021	C5478	255	C5412	176	-12.71	1.44886	FullVx Inf
2021	C5455	16	C5445	17	-39	0.941176	FullVx
2021	C5457	32	C5407	35	-37	0.914286	FullVx
2021	C5459	13	C5413	8.1	-24.71	1.60494	FullVx
2021	C5461	3.6	C5405	7.2	-31.71	0.5	FullVx
2021	C5479	52	C5409	31	-23.14	1.67742	FullVx
2021	C5452	15	C5424	9.1	-35.29	1.64835	FullVx
2021	C5466	14	C5423	8.1	-24.29	1.7284	FullVx
2021	C5554	27	C5437	16	-23.14	1.6875	FullVx
2021	C5553	7.7	C5426	3.3	-24.29	2.33333	FullVx
2021	C5453	17	C5434	12	-26.71	1.41667	FullVx
2021	C5450	52	C5436	19	-25.86	2.73684	FullVx
2021	C5451	11	C5430	5.4	-25.29	2.03704	FullVx
2021	C5552	222	C5433	149	-7.86	1.48993	FullVx Inf
2021	C5448	41	C5422	39	-27.43	1.05128	FullVx
2021	C5449	191	C5435	170	-32.57	1.12353	FullVx
2021	C5447	16	C5429	9.3	-31.14	1.72043	FullVx
2021	C5551	22	C5431	17	-39.57	1.29412	FullVx Inf
2021	C5546	245	C5427	213	-29	1.15023	FullVx
2021	C5548	10	C5428	6.3	-28.86	1.5873	FullVx
2021	C5547	265	C5570	210	-38	1.2619	FullVx
2021	C5550	22	C5438	12	-23.43	1.83333	FullVx
2021	C5549	15	C5432	5	-23.29	3	FullVx
2021	C5544	143	C5439	91	-26.43	1.57143	FullVx Inf
2021	C5561	617	C5498	397	-35.43	1.55416	FullVx Inf
2021	C5558	26	C5495	17	-25.57	1.52941	FullVx
2021	C5562	117	C5493	95	-40.57	1.23158	FullVx
2021	C5563	133	C5496	98	-4.14	1.35714	BoostVx
2021	C5559	28	C5500	14	-29.29	2	FullVx
2021	C5564	10	C5492	6	-42.29	1.66667	FullVx
2021	C5565	6.8	C5494	4.7	-29	1.44681	FullVx
2021	C5560	7.8	C5499	6.7	-32.29	1.16418	FullVx
2021	C5567	16	C5497	11	-25.29	1.45455	FullVx
2021	C5556	12	C5501	5.6	-25.86	2.14286	FullVx
2021	C5557	29	C5490	18	-38.14	1.61111	FullVx
2021	C5545	67	C5442	42	-22.14	1.59524	FullVx
2021	C5566	410	C5491	386	-39.43	1.06218	FullVx
2021	C5606	120	C5524	95	-8.43	1.26316	BoostVx
2021	C5613	6.3	C5507	6.6	-36.57	0.954545	FullVx
2021	C5607	11	C5523	6.9	-27.14	1.5942	FullVx
2021	C5568	120	C5511	264	-2.43	0.454545	BoostVx
2021	C5614	162	C5502	124	-34.57	1.30645	FullVx
2021	C5615	7.4	C5509	5.4	-29.57	1.37037	FullVx
2021	C5651	410	C5513	328	-0.71	1.25	BoostVx
2021	C5650	403	C5513	328	-0.71	1.22866	BoostVx
2021	C5611	23	C5505	22	-41.71	1.04545	FullVx
2021	C5608	203	C5508	207	-0.86	0.980676	BoostVx
2021	C5605	60	C5512	48	-37.57	1.25	FullVx
2021	C5612	205	C5510	257	-4.43	0.797665	BoostVx
2021	C5604	42	C5503	38	-36.57	1.10526	FullVx
2021	C5610	22	C5525	30	-33.57	0.733333	FullVx
2021	C5609	130	C5522	134	-11.14	0.970149	FullVx
2021	C5652	74	C5533	61	-24	1.21311	FullVx
2021	C5647	275	C5515	233	-29.14	1.18026	FullVx
2021	C5646	64	C5665	38	-35	1.68421	FullVx
2021	C5642	8	C5534	4.2	-24	1.90476	FullVx
2021	C5648	403	C5504	397	-2.71	1.01511	BoostVx
2021	C5644	256	C5514	228	-31.43	1.12281	FullVx
2021	C5641	7.5	C5516	4.7	-26	1.59574	FullVx
2021	C5643	7	C5531	6	-30.71	1.16667	FullVx
2021	C5628	345	C5518	332	-4.86	1.03916	BoostVx
2021	C5617	226	C5537	375	-1.57	0.602667	BoostVx
2021	C5622	330	C5526	368	-4.14	0.896739	BoostVx
2021	C5620	11	C5536	6.4	-25	1.71875	FullVx
2021	C5621	4.5	C5527	4.9	-34.14	0.918367	FullVx
2021	C5623	308	C5506	331	-38.14	0.930514	FullVx
2021	C5645	135	C5528	109	-30.43	1.23853	FullVx Inf
2021	C5618	111	C5521	146	-4.14	0.760274	BoostVx
2021	C5627	88	C5535	159	-28.29	0.553459	FullVx
2021	C5624	244	C5529	148	-8.86	1.64865	FullVx
2021	C5625	71	C5519	52	-22.14	1.36538	FullVx
2021	C5626	29	C5530	41	-40.57	0.707317	FullVx
2021	C5619	14	C5532	13	-34.43	1.07692	PartVx
2021	C5658	93	C5539	49	-41.29	1.89796	FullVx Inf
2021	C5662	45	C5542	30	-39.86	1.5	FullVx
2021	C5640	410	C5578	373	-4.86	1.0992	BoostVx
2021	C5660	18	C5575	12	-25.71	1.5	FullVx
2021	C5654	310	C5583	268	-2.43	1.15672	BoostVx
2021	C5657	25	C5585	18	-34	1.38889	FullVx
2021	C5663	354	C5577	293	-2.43	1.20819	BoostVx
2021	C5655	91	C5579	69	-0.71	1.31884	BoostVx
2021	C5653	62	C5586	46	-39.29	1.34783	FullVx
2021	C5636	321	C5587	417	-24.43	0.769784	FullVx Inf
2021	C5638	8	C5571	3.7	-42.29	2.16216	FullVx
2021	C5629	17	C5584	15	-26.43	1.13333	FullVx
2021	C5637	207	C5589	191	-4.86	1.08377	BoostVx
2021	C5632	450	C5576	418	-2.57	1.07656	BoostVx Inf
2021	C5631	268	C5574	368	-41.14	0.728261	FullVx
2021	C5633	28	C5588	20	-26.86	1.4	FullVx
2021	C5635	11	C5580	8.2	-25.14	1.34146	FullVx
2021	C5664	73	C5573	52	-26.29	1.40385	FullVx
2021	C5703	56	C5603	48	-5.14	1.16667	BoostVx
2021	C5735	171	C5596	142	-25	1.20423	FullVx
2021	C5668	1.9	C5582	2.9	-33.14	0.655172	FullVx
2021	C5705	330	C5590	309	-5.14	1.06796	BoostVx
2021	C5697	168	C5598	137	-4.43	1.22628	BoostVx
2021	C5733	464	C5600	447	-3.43	1.03803	BoostVx
2021	C5616	148	C5581	137	-39.14	1.08029	FullVx
2021	C5701	7.5	C5599	4.3	-0.29	1.74419	BoostVx
2021	C5699	310	C5602	276	-2.14	1.12319	BoostVx
2021	C5734	30	C5592	27	-30	1.11111	FullVx
2021	C5732	19	C5591	16	-24.29	1.1875	FullVx
2021	C5707	615	C5597	544	-2.86	1.13051	BoostVx
2021	C5737	175	C5595	401	-37	0.436409	FullVx
2021	C5739	9.4	C5601	8.5	-43.43	1.10588	FullVx
2021	C5738	308	C5593	649	-39.29	0.474576	FullVx
2021	C5764	43	C5795	39	-20.86	1.10256	FullVx
2021	C5767	13	C5796	7.7	-29.71	1.68831	FullVx
2021	C5766	11	C5791	9.9	-41.57	1.11111	FullVx
2021	C5761	9.7	C5798	6.9	-27	1.4058	FullVx
2021	C5762	14	C5792	12	-22.57	1.16667	FullVx
2021	C5763	14	C5792	12	-22.57	1.16667	FullVx
2021	C5765	16	C5797	12	-39.86	1.33333	FullVx
2021	C5759	13	C5683	8.8	-28.86	1.47727	FullVx
2021	C5743	10	C5675	14	-43	0.714286	FullVx
2021	C5706	104	C5677	88	-0.86	1.18182	BoostVx
2021	C5758	10	C5793	7.4	-32.57	1.35135	FullVx
2021	C5757	7.9	C5671	1	-24	7.9	FullVx
2021	C5742	38	C5676	31	-25.71	1.22581	FullVx
2021	C5740	10	C5678	7.8	-39.86	1.28205	FullVx
2021	C5741	20	C5794	25	-32.71	0.8	FullVx
2021	C5760	21	C5679	15	-39.86	1.4	FullVx
2021	C5756	392	C5672	388	-30.57	1.01031	FullVx
2021	C5725	14	C5680	8.7	-26.86	1.6092	FullVx
2021	C5726	25	C5674	17	-41	1.47059	FullVx
2021	C5723	8.5	C5681	6	-24.86	1.41667	FullVx
2021	C5722	220	C5670	282	-34	0.780142	FullVx
2021	C5721	26	C5693	14	-29.43	1.85714	FullVx
2021	C5720	29	C5673	27	-27.14	1.07407	FullVx
2021	C5704	310	C5689	224	-4.57	1.38393	BoostVx
2021	C5702	186	C5669	256	-2.43	0.726562	BoostVx
2021	C5744	358	C5690	324	-43.86	1.10494	FullVx
2021	C5724	7.5	C5691	5.1	-23.86	1.47059	FullVx
2021	C5747	13	C5790	8.9	-32.14	1.46067	FullVx
2021	C5748	8.8	C5790	8.9	-32.14	0.988764	FullVx
2021	C5728	8.9	C5688	8.7	-41.29	1.02299	FullVx
2021	C5745	17	C5687	11	-25.86	1.54545	FullVx
2021	C5731	19	C5694	16	-25.86	1.1875	FullVx
2021	C5727	11	C5685	8.1	-31.71	1.35802	FullVx
2021	C5730	28	C5684	15	-24.86	1.86667	FullVx
2021	C5696	204	C5692	183	-2.86	1.11475	BoostVx
2021	C5700	138	C5686	118	-0.29	1.16949	BoostVx
2021	C5729	38	C5682	27	-28.57	1.40741	FullVx
2021	C5746	297	C5695	385	-28.71	0.771429	FullVx
2021	C5709	51	C5782	41	-27.43	1.2439	FullVx
2021	C5711	461	C5787	457	-5.14	1.00875	BoostVx
2021	C5755	427	C5783	508	-3.29	0.840551	FullVx Inf
2021	C5749	215	C5820	102	-12	2.10784	FullVx Inf
2021	C5751	390	C5786	327	-6.43	1.19266	BoostVx
2021	C5752	13	C5788	8.8	-27	1.47727	FullVx
2021	C5754	15	C5781	11	-40.29	1.36364	FullVx
2021	C5708	57	C5785	31	-23	1.83871	FullVx
2021	C5750	155	C5784	267	-28.57	0.580524	FullVx
2021	C5714	67	C5769	39	-17.71	1.71795	FullVx
2021	C5715	12	C5780	9.3	-42.86	1.29032	FullVx
2021	C5713	22	C5789	12	-24	1.83333	FullVx
2021	C5716	50	C5772	31	-19.71	1.6129	FullVx
2021	C5718	204	C5775	168	-5.29	1.21429	BoostVx
2021	C5805	262	C5768	266	-4.71	0.984962	BoostVx
2021	C5803	24	C5777	17	-26.71	1.41176	FullVx
2021	C5801	140	C5774	148	-4.43	0.945946	BoostVx Inf
2021	C5804	234	C5771	271	-4.29	0.863469	BoostVx
2021	C5802	26	C5779	17	-29.43	1.52941	FullVx
2021	C5719	22	C5770	13	-23.71	1.69231	FullVx
2021	C5800	24	C5773	20	-23.71	1.2	FullVx
2021	C5717	51	C5778	29	-39.57	1.75862	FullVx
2021	C5799	393	C5776	525	-38.71	0.748571	FullVx
2021	C5841	177	C5807	382	-2.43	0.463351	BoostVx
2021	C3839	235	C5818	297	-2.86	0.791246	BoostVx
2021	C5838	35	C5814	91	-2.14	0.384615	BoostVx
2021	C5840	74	C5829	212	-2	0.349057	BoostVx
2021	C5837	231	C5816	218	-7.29	1.05963	BoostVx
2021	C5836	466	C5815	599	-2.86	0.777963	BoostVx
2021	C5835	276	C5827	320	-2.86	0.8625	BoostVx
2021	C5852	204	C5864	127	-13	1.6063	FullVx Inf
2021	C5834	149	C5810	184	-3.14	0.809783	BoostVx
2021	C5833	144	C5808	318	-3.29	0.45283	BoostVx
2021	C5832	11	C5812	5.1	-1.86	2.15686	BoostVx
2021	C5831	357	C5811	351	-5.57	1.01709	BoostVx
2021	C5863	247	C5819	351	-3.29	0.703704	BoostVx
2021	C5858	195	C5822	260	-1.86	0.75	BoostVx
2021	C5862	119	C5813	240	-2.86	0.495833	BoostVx
2021	C5861	417	C5824	592	-3.71	0.704392	BoostVx
2021	C5859	189	C5826	256	-3.86	0.738281	BoostVx
2021	C5830	12	C5825	9.3	-0.57	1.29032	BoostVx
2021	C5860	250	C5809	488	-2.14	0.512295	BoostVx
2021	C5857	138	C5817	130	-4.43	1.06154	BoostVx
2021	C5856	386	C5821	369	-5.43	1.04607	BoostVx
2021	C5855	189	C5823	231	-3.29	0.818182	BoostVx
2021	C5843	365	C5945	368	-3.71	0.991848	BoostVx
2021	C5853	197	C5935	187	-5.71	1.05348	BoostVx
2021	C5842	96	C5933	69	-7.86	1.3913	BoostVx
2021	C5854	30	C5940	73	-0.71	0.410959	BoostVx
2021	C5850	151	C5937	309	-2.14	0.488673	BoostVx
2021	C5849	324	C5934	553	-2.71	0.585895	BoostVx
2021	C5847	113	C5936	83	-7.57	1.36145	BoostVx
2021	C5845	160	C5880	152	-5.57	1.05263	BoostVx
2021	C5851	159	C5931	158	-5.29	1.00633	BoostVx
2021	C5846	125	C5941	145	-4.14	0.862069	BoostVx
2021	C5844	179	C5939	227	-3.43	0.788546	BoostVx
2021	C5848	152	C5942	467	-1.43	0.325482	BoostVx
2021	C5913	8.3	C5943	6.3	-43.14	1.31746	FullVx
2021	C5912	161	C5881	115	-8	1.4	BoostVx
2021	C5911	484	C5932	454	-7.57	1.06608	BoostVx
2021	C5910	190	C5938	168	-5	1.13095	BoostVx Inf
2021	C5915	85	C5879	241	-1.86	0.352697	BoostVx
2021	C5914	368	C5944	407	-4.29	0.904177	BoostVx
2021	C5916	264	C5877	339	-6.14	0.778761	BoostVx
2021	C5917	253	C5878	325	-4	0.778462	BoostVx
2021	C5921	133	C5868	206	-4.57	0.645631	BoostVx
2021	C5920	390	C5867	346	-6.86	1.12717	BoostVx
2021	C5923	3.2	C5869	11	-2.57	0.290909	BoostVx
2021	C5922	321	C5870	326	-4.29	0.984663	BoostVx
2021	C5929	274	C5876	249	-8.57	1.1004	BoostVx
2021	C5927	253	C5871	222	-5.71	1.13964	BoostVx
2021	C5930	166	C5874	164	-4.71	1.0122	BoostVx
2021	C5926	179	C5873	99	-10.43	1.80808	BoostVx
2021	C5928	497	C5872	566	-4	0.878092	BoostVx
2021	C5925	269	C5866	403	-3.14	0.667494	BoostVx
2021	C5924	8.6	C5865	7.8	-38.57	1.10256	FullVx
2021	C5884	196	C5957	209	-5.57	0.937799	BoostVx
2021	C5885	181	C5953	278	-2.86	0.651079	BoostVx
2021	C5882	187	C5959	440	-2.14	0.425	BoostVx
2021	C5886	100	C5958	82	-9	1.21951	BoostVx
2021	C5889	457	C5951	374	-7	1.22193	BoostVx
2021	C5888	269	C5952	293	-4.86	0.918089	BoostVx
2021	C5883	46	C5995	39	-6.57	1.17949	BoostVx
2021	C5887	384	C5954	525	-2.86	0.731429	BoostVx
2021	C5893	7.9	C5946	6.6	-0.29	1.19697	BoostVx
2021	C5892	282	C5955	310	-3.29	0.909677	BoostVx
2021	C5891	112	C5996	36	-13.43	3.11111	BoostVx
2021	C5890	9	C5956	190	-2.29	0.0473684	BoostVx
2021	C5899	298	C6061	343	-4	0.868805	BoostVx
2021	C5895	128	C6058	141	-4.14	0.907801	BoostVx
2021	C5894	356	C6057	375	-4.14	0.949333	BoostVx
2021	C5901	289	C6063	385	-3.86	0.750649	BoostVx
2021	C5905	234	C6065	265	-6.43	0.883019	BoostVx
2021	C5903	336	C6064	310	-7.57	1.08387	BoostVx
2021	C5900	116	C6062	104	-6.29	1.11538	BoostVx
2021	C5896	58	C6059	112	-2.57	0.517857	BoostVx
2021	C5897	67	C6059	112	-2.57	0.598214	BoostVx
2021	C5909	116	C6068	264	-3	0.439394	BoostVx
2021	C5907	368	C6066	380	-5.71	0.968421	BoostVx
2021	C5908	418	C6067	490	-3.43	0.853061	BoostVx
2021	C5991	344	C5949	280	-3.86	1.22857	BoostVx
2021	C5994	576	C5950	643	-5	0.895801	BoostVx
2021	C5993	178	C6071	169	-4.86	1.05325	BoostVx
2021	C5990	344	C5948	280	-6.57	1.22857	BoostVx
2021	C5992	154	C6070	262	-2.86	0.587786	BoostVx
2021	C5988	332	C6069	372	-5.86	0.892473	BoostVx
2021	C5989	227	C5947	156	-14	1.45513	BoostVx
2021	C6013	343	C5963	295	-10.14	1.16271	BoostVx
2021	C6017	310	C5974	386	-5	0.803109	BoostVx
2021	C6012	305	C5962	536	-2.57	0.56903	BoostVx
2021	C6010	275	C6090	293	-7.29	0.938567	BoostVx
2021	C6014	242	C5976	228	-5	1.0614	BoostVx
2021	C6016	92	C5973	468	-27.86	0.196581	BoostVx
2021	C6011	304	C5961	277	-4.86	1.09747	BoostVx
2021	C6015	295	C5975	285	-8.86	1.03509	BoostVx
2021	C6027	120	C5964	3238	-5	0.0370599	BoostVx Inf
2021	C6020	187	C5985	139	-6.43	1.34532	BoostVx
2021	C6018	437	C5967	452	-6.43	0.966814	BoostVx
2021	C6019	426	C5967	452	-6.43	0.942478	BoostVx
2021	C6026	187	C5984	255	-2.71	0.733333	BoostVx
2021	C6025	189	C5987	181	-5.29	1.0442	BoostVx
2021	C6022	152	C5965	307	-2.29	0.495114	BoostVx
2021	C6021	224	C5969	217	-7.86	1.03226	BoostVx
2021	C6023	260	C5986	165	-9.29	1.57576	BoostVx
2021	C6024	132	C5960	151	-8.86	0.874172	BoostVx
2021	C6030	139	C5968	136	-6.29	1.02206	BoostVx
2021	C6031	334	C5981	435	-3.29	0.767816	BoostVx
2021	C6029	143	C5971	124	-5.43	1.15323	BoostVx
2021	C6028	338	C5966	306	-6	1.10458	BoostVx
2021	C6032	88	C5982	64	-10.14	1.375	BoostVx
2021	C6033	211	C5983	177	-6.86	1.19209	BoostVx
2021	C6034	152	C5970	243	-3.71	0.625514	BoostVx
2021	C6038	186	C5978	174	-5.86	1.06897	BoostVx
2021	C6037	188	C5977	148	-9.14	1.27027	BoostVx
2021	C6035	216	C5972	178	-11	1.21348	BoostVx
2021	C6039	136	C5979	98	-6.43	1.38776	BoostVx
2021	C6046	259	C6055	190	-7.71	1.36316	BoostVx
2021	C6047	237	C6055	190	-7.71	1.24737	BoostVx
2021	C6041	255	C5998	210	-6.71	1.21429	BoostVx
2021	C6044	244	C6001	501	-1.86	0.487026	BoostVx
2021	C6045	265	C6002	206	-9.43	1.28641	BoostVx
2021	C6042	172	C5999	239	-4.57	0.719665	BoostVx
2021	C6040	265	C5997	334	-4.43	0.793413	BoostVx
2021	C6043	355	C6000	359	-7.29	0.988858	BoostVx
2021	C6048	136	C6003	390	-1.43	0.348718	BoostVx
2021	C6054	116	C6009	170	-3.43	0.682353	BoostVx
2021	C6036	196	C6004	107	-9.43	1.83178	BoostVx
2021	C6052	290	C6007	301	-5.57	0.963455	BoostVx
2021	C6053	234	C6008	570	-1.57	0.410526	BoostVx
2021	C6051	146	C6006	192	-3	0.760417	BoostVx
2021	C6049	164	C6056	285	-3.86	0.575439	BoostVx
2021	C6050	170	C6005	146	-6.86	1.16438	BoostVx
2021	C6113	249	C6074	250	-5.43	0.996	BoostVx
2021	C6123	10	C6095	8.7	-29.86	1.14943	FullVx Inf
2021	C6111	101	C6072	59	-10	1.71186	BoostVx
2021	C6127	338	C6076	300	-4.29	1.12667	BoostVx
2021	C6112	186	C6073	122	-10	1.52459	BoostVx
2021	C6129	445	C6077	420	-2.14	1.05952	BoostVx
2021	C6126	200	C6075	184	-11.14	1.08696	BoostVx
2021	C6133	237	C6091	244	-4.86	0.971311	BoostVx
2021	C6132	210	C6079	198	-5.71	1.06061	BoostVx
2021	C6130	300	C6081	261	-8.43	1.14943	BoostVx Inf
2021	C6131	400	C6086	429	-4	0.932401	BoostVx
2021	C6124	43	C6096	28	-16	1.53571	FullVx
2021	C6116	71	C6080	87	-4	0.816092	BoostVx
2021	C6115	286	C6078	280	-6.86	1.02143	BoostVx
2021	C6114	168	C6085	137	-7	1.22628	BoostVx
2021	C6120	200	C6083	214	-8.43	0.934579	BoostVx
2021	C6134	177	C6089	293	-3.71	0.604096	BoostVx
2021	C6121	80	C6088	92	-5.71	0.869565	BoostVx
2021	C6119	399	C6084	483	-5	0.826087	BoostVx
2021	C6118	90	C6087	84	-4.14	1.07143	BoostVx
2021	C6117	339	C6082	350	-6.43	0.968571	BoostVx
2021	C6093	320	C6145	298	-3.71	1.07383	BoostVx
2021	C6104	205	C6144	145	-5.71	1.41379	BoostVx
2021	C6103	487	C6138	451	-7.29	1.07982	BoostVx
2021	C6107	99	C6140	122	-3.71	0.811475	BoostVx
2021	C6191	420	C6092	361	-6.29	1.16343	BoostVx
2021	C6109	197	C6142	141	-11.14	1.39716	BoostVx
2021	C6101	244	C6141	211	-10.43	1.1564	BoostVx
2021	C6106	217	C6137	206	-4.57	1.0534	BoostVx
2021	C6102	271	C6146	314	-4.57	0.863057	BoostVx
2021	C6110	205	C6139	146	-8.71	1.40411	BoostVx
2021	C6108	163	C6143	227	-4.14	0.718062	BoostVx
2021	C6105	142	C6136	157	-6.57	0.904459	BoostVx
2021	C6182	460	C6188	436	-5.57	1.05505	BoostVx
2021	C6172	181	C6194	133	-11.43	1.3609	BoostVx
2021	C6178	213	C6186	152	-15.57	1.40132	BoostVx
2021	C6183	297	C6189	342	-5.71	0.868421	BoostVx
2021	C6181	302	C6187	298	-6.43	1.01342	BoostVx
2021	C6171	195	C6193	165	-9	1.18182	BoostVx
2021	C6169	309	C6151	266	-5.71	1.16165	BoostVx
2021	C6168	213	C6152	219	-6.14	0.972603	BoostVx
2021	C6175	293	C6153	219	-7.14	1.3379	BoostVx
2021	C6170	114	C6135	102	-5.43	1.11765	BoostVx
2021	C6174	401	C6147	424	-5.86	0.945755	BoostVx
2021	C6167	194	C6192	132	-8.57	1.4697	BoostVx
2021	C6173	530	C6195	389	-6.57	1.36247	BoostVx
2021	C6179	267	C6162	236	-7.57	1.13136	BoostVx
2021	C6180	170	C6190	111	-11.86	1.53153	BoostVx
2021	C6164	77	C6148	48	-5.86	1.60417	BoostVx
2021	C6163	242	C6149	270	-5.14	0.896296	BoostVx
2021	C6177	242	C6160	200	-9.14	1.21	BoostVx Inf
2021	C6176	217	C6158	315	-2.29	0.688889	BoostVx
2021	C6166	242	C6157	117	-11.29	2.06838	BoostVx
2021	C6165	247	C6156	167	-6.86	1.47904	BoostVx
2021	C6184	269	C6155	270	-7.43	0.996296	BoostVx
2021	C6185	230	C6159	184	-6.14	1.25	BoostVx
2021	C6233	0.2	C6243	0.2	-0.57	1	BoostVx
2021	C6214	254	C6206	202	-8.71	1.25743	BoostVx
2021	C6238	32	C6201	33	-38.29	0.969697	FullVx
2021	C6220	416	C6205	477	-4.43	0.872117	BoostVx
2021	C6219	74	C6204	61	-7.86	1.21311	BoostVx
2021	C6216	328	C6200	333	-6.29	0.984985	BoostVx
2021	C6218	311	C6197	302	-4.86	1.0298	BoostVx
2021	C6217	215	C6207	265	-3.71	0.811321	BoostVx
2021	C6240	216	C6326	167	-7.14	1.29341	BoostVx
2021	C6232	176	C6210	257	-0.14	0.684825	PartVx Inf
2021	C6242	268	C6203	255	-5.14	1.05098	BoostVx
2021	C6241	169	C6198	87	-7.57	1.94253	BoostVx
2021	C6231	447	C6196	754	-21.71	0.592838	FullVx Inf
2021	C6239	12	C6202	9.2	-21.14	1.30435	FullVx
2021	C6229	358	C6275	409	-5.71	0.875306	BoostVx
2021	C6237	1.9	C6276	5.8	-16.29	0.327586	FullVx
2021	C6227	79	C6261	46	-7	1.71739	BoostVx
2021	C6226	428	C6271	404	-6.71	1.05941	BoostVx
2021	C6228	170	C6274	150	-8	1.13333	BoostVx
2021	C6284	312	C6272	190	-9.14	1.64211	BoostVx Inf
2021	C6236	241	C6246	225	-9	1.07111	FullVx
2022	C6288	73	C6277	141	-37.86	0.51773	FullVx
2022	C6303	95	C6336	111	-7.29	0.855856	BoostVx Inf
2022	C6301	128	C6335	107	-19.43	1.19626	BoostVx Inf
2022	C6295	174	C6304	230	-32.14	0.756522	FullVx
2022	C6294	138	C6304	230	-32.14	0.6	FullVx
2022	C6370	365	C6361	485	-2.71	0.752577	BoostVx
2022	C6369	198	C6348	288	-11.29	0.6875	BoostVx
2022	C6368	283	C6346	236	-24.29	1.19915	FullVx
2022	C6382	180	C6342	115	-8.57	1.56522	BoostVx
2022	C6389	242	C6352	333	-3.86	0.726727	BoostVx
2022	C6390	515	C6343	606	-11.71	0.849835	BoostVx
2022	C6388	37	C6351	28	-43.57	1.32143	FullVx
2022	C6387	42	C6351	28	-43.57	1.5	FullVx
2022	C6386	40	C6351	28	-43.57	1.42857	FullVx
2022	C6392	30	C6364	23	-44.14	1.30435	FullVx Inf
2022	C6391	190	C6376	220	-8	0.863636	BoostVx Inf
2022	C6380	195	C6353	324	-15	0.601852	BoostVx Inf
2022	C6436	88	C6406	108	-9.86	0.814815	BoostVx
2022	C6433	392	C6402	283	-9.14	1.38516	BoostVx Inf
2022	C6438	229	C6354	215	-10.71	1.06512	BoostVx
2022	C6440	252	C6360	208	-11	1.21154	BoostVx
2022	C6432	258	C6357	318	-5.29	0.811321	BoostVx Inf
2022	C6466	414	C6358	267	-40.71	1.55056	FullVx Inf
2022	C6457	521	C6418	492	-12.43	1.05894	BoostVx Inf
2022	C6434	24	C6422	143	-8.71	0.167832	BoostVx Inf
2022	C6455	310	C6417	300	-20	1.03333	BoostVx
2022	C6458	132	C6397	85	-41.86	1.55294	FullVx
2022	C6454	352	C6395	707	-15.71	0.497878	BoostVx Inf
2022	C6453	183	C6398	115	-14.57	1.5913	BoostVx
2022	C6448	173	C6410	143	-25.71	1.20979	FullVx Inf
2022	C6444	58	C6399	50	-20.71	1.16	BoostVx
2022	C6426	676	C6416	725	-4.86	0.932414	BoostVx
2022	C6428	302	C6409	477	-12.29	0.633124	BoostVx Inf
2022	C6427	199	C6411	419	-24.71	0.47494	FullVx
2022	C6443	170	C6400	125	-16.14	1.36	BoostVx
2022	C6429	463	C6393	503	-5.86	0.920477	BoostVx Inf
2022	C6520	227	C6467	292	-3.14	0.777397	PartVx Inf
2022	C6419	627	C6481	784	-10.14	0.799745	BoostVx Inf
2022	C6424	143	C6479	197	-11.14	0.725888	BoostVx Inf
2022	C6420	350	C6480	390	-10	0.897436	BoostVx Inf
2022	C6413	0.2	C6482	1.2	-16.86	0.166667	FullVx
2022	C6414	270	C6498	297	-11.43	0.909091	BoostVx Inf
2022	C6515	565	C6490	710	-9.71	0.795775	BoostVx Inf
2022	C6412	555	C6492	478	-8	1.16109	BoostVx
2022	C6541	125	C6499	119	-12.71	1.05042	BoostVx
2022	C6538	262	C6473	181	-11.71	1.44751	BoostVx Inf
2022	C6532	170	C6471	315	-40.71	0.539683	FullVx Inf
2022	C6540	305	C6470	530	-37.14	0.575472	FullVx Inf
2022	C6536	221	C6475	135	-9.86	1.63704	FullVx Inf
2022	C6533	358	C6474	389	-7.57	0.920308	BoostVx
2022	C6534	406	C6478	484	-5	0.838843	BoostVx Inf
2022	C6539	521	C6472	403	-9.86	1.2928	BoostVx Inf
2022	C6529	537	C6600	632	-10.57	0.849684	BoostVx Inf
2022	C6537	455	C6476	393	-39.57	1.15776	PartVx Inf
2022	C6535	291	C6477	265	-10.29	1.09811	BoostVx Inf
2022	C6523	207	C6502	181	-17	1.14365	BoostVx Inf
2022	C6522	406	C6505	407	-5.86	0.997543	BoostVx
2022	C6524	279	C6509	324	-7.14	0.861111	BoostVx Inf
2022	C6597	108	C6599	170	-36	0.635294	FullVx Inf
2022	C6570	652	C6549	513	-9.29	1.27096	BoostVx Inf
2022	C6526	235	C6507	331	-38.71	0.70997	FullVx
2022	C6525	265	C6503	250	-37.29	1.06	FullVx Inf
2022	C6598	421	C6504	413	-5.14	1.01937	FullVx
2022	C6528	153	C6506	194	-38.29	0.78866	FullVx
2022	C6527	145	C6506	194	-38.29	0.747423	FullVx
2022	C6531	457	C6501	361	-40	1.26593	FullVx Inf
2022	C6562	131	C6551	228	-17.29	0.574561	BoostVx
2022	C6563	360	C6552	402	-5.43	0.895522	BoostVx
2022	C6564	381	C6550	458	-12	0.831878	BoostVx Inf
2022	C6565	148	C6557	112	-41	1.32143	FullVx
2022	C6561	146	C6596	82	-21.57	1.78049	BoostVx
2022	C6566	152	C6547	98	-17.29	1.55102	FullVx
2022	C6567	198	C6559	210	-10.14	0.942857	BoostVx Inf
2022	C6580	474	C6560	373	-36.86	1.27078	FullVx Inf
2022	C6568	458	C6554	405	-14.57	1.13086	BoostVx Inf
2022	C6581	483	C6641	434	-8.57	1.1129	BoostVx Inf
2022	C6582	612	C6607	548	-13	1.11679	BoostVx Inf
2022	C6583	228	C6643	322	-39.14	0.708075	FullVx Inf
2022	C6584	192	C6642	257	-40.86	0.747082	PartVx Inf
2022	C6585	567	C6639	523	-40.43	1.08413	FullVx Inf
2022	C6590	758	C6638	614	-11.14	1.23453	BoostVx Inf
2022	C6620	331	C6647	244	-42.43	1.35656	PartVx Inf
2022	C6613	23	C6644	28	-20.14	0.821429	BoostVx
2022	C6621	157	C6636	131	-4	1.19847	PartVx Inf
2022	C6622	579	C6605	552	-48.86	1.04891	FullVx Inf
2022	C6619	240	C6606	331	-21.86	0.725076	FullVx Inf
2022	C6614	163	C6608	129	-15.43	1.26357	BoostVx
2022	C6684	182	C6655	178	-17.14	1.02247	BoostVx Inf
2022	C6716	602	C6651	582	-13.29	1.03436	BoostVx
2022	C6617	12	C6631	28	-12.43	0.428571	BoostVx
2022	C6686	287	C6624	314	-15.29	0.914013	BoostVx Inf
2022	C6689	157	C6630	266	-11.43	0.590226	BoostVx
2022	C6688	434	C6628	321	-12.43	1.35202	BoostVx
2022	C6616	121	C6629	111	-12.86	1.09009	BoostVx Inf
2022	C6618	138	C6633	230	-7.29	0.6	BoostVx
2022	C6685	152	C6626	111	-12.71	1.36937	BoostVx
2022	C6690	317	C6634	157	-9.71	2.01911	BoostVx
2022	C6687	282	C6625	231	-9.57	1.22078	BoostVx
2022	C6706	463	C6791	392	-44.57	1.18112	FullVx Inf
2022	C6708	362	C6790	514	-44.14	0.70428	FullVx Inf
2022	C6713	164	C6792	124	-12.71	1.32258	BoostVx
2022	C6705	396	C6789	367	-0.43	1.07902	BoostVx Inf
2022	C6712	394	C6788	388	-14	1.01546	BoostVx
2022	C6707	416	c6794	238	-50.57	1.7479	FullVx Inf
2022	C6714	227	C6675	149	-12.43	1.52349	BoostVx
2022	C6703	25	C6674	97	-1.71	0.257732	PartVx Inf
2022	C6709	346	C6793	464	-1.57	0.74569	PartVx Inf
2022	C6702	253	C6678	319	-47.43	0.793103	PartVx Inf
2022	C6711	161	C6679	104	-14.57	1.54808	BoostVx
2022	C6710	155	C6677	132	-11.57	1.17424	BoostVx Inf
2022	C6696	186	C6667	207	-22.14	0.898551	PartVx Inf
2022	C6697	90	C6665	77	-17.14	1.16883	FullVx Inf
2022	C6695	568	C6673	641	-42.71	0.886115	FullVx Inf
2022	C6700	217	C6661	185	-13.29	1.17297	BoostVx
2022	C6723	619	C6668	712	-7.86	0.869382	BoostVx Inf
2022	C6694	548	C6662	525	-45.57	1.04381	FullVx Inf
2022	C6698	550	C6664	486	-7.71	1.13169	BoostVx Inf
[truncated: 430 more rows]

## Sheet: Figure 5 d-f
Maternal Sample ID	Maternal B.1	Maternal BA.1	Maternal BA.5	Umbilical Cord Sample ID	Umbilical Cord B.1	Umbilical Cord BA.1	Umbilical Cord BA.5	Umbilical Cord IgG	Maternal IgG	Group
C7728	9701	20828.5	2254.5	C7761	16740.5	34544	4807	592	612	BoostVx Inf
C7715	4877	11116	1381	C7762	6680	12130	1882	401	300	BoostVx Inf
C7727	13291.5	6095.5	4869.5	C7763	15256.5	6128.5	3580.5	396	330	BoostVx Inf
C7726	5641.5	1466.5	715.75	C7764	8636	2359.5	2233	155	114	BoostVx Inf
C7725	16928.5	13538	4476	C7765	92032	8437	3918	380	381	BoostVx Inf
C7707	2284	2430	414.7	C7766	3050.5	2223.67	313.25	105	96	FullVx Inf
C7795	12895.5	11480.7	5992.67	C7775	7675	6303.67	4233.33	490	529	NoVx Inf
C7793	7789	18361.3	7318	C7776	12678.5	27360.7	15370	464	415	FullVx Inf
C7706	808.4	1633.5	1084.85	C7777	1278.45	1643.5	986.9	47	35	NoVx Inf
C7722	25368.5	5454.5	4258	C7778	10952	5067.5	4440.5	438	343	NoVx Inf
C7720	8424	5527.5	1790	C7780	9214	9443	4971	533	383	NoVx Inf
C7704	12034.5	14080.5	4200.5	C7781	11818.5	9394	3045.5	536	456	BoostVx Inf
C7819	1145	1518.5	1601.5	C7852	2011.5	3059	2498.5	52	120	FullVx Inf
C7815	10493.5	14990.5	17270	C7854	6989	6256	6001.5	506	520	BoostVx Inf
C7830	21207.5	7881.5	1343.6	C7860	37639.5	16090	2136	628	603	BoostVx Inf
C7802	16834.5	2019	886.85	C7876	22168	2331.5	2198	433	360	BoostVx Inf
C7805	31080.5	33649	11400.5	C7877	17224.5	33278	12288.5	787	646	FullVx Inf
C7804	13813	10631	3860.5	C7878	10447.5	11368	3889	535	480	BoostVx Inf
C7799	2991	2404	5937.5	C7880	6080.5	2135.5	3697	135	174	FullVx Inf
C7803	1309.8	849.75	316.4	C7881	2578.5	648.65	73.215	204	158	BoostVx Inf
C7800	21190	6458.5	3375	C7882	7225.5	2556.5	930.7	244	469	BoostVx Inf
C7808	15396	7072	2037	C7884	6269.5	2214.33	798.4	308	517	FullVx Inf
C7796	490.85	801.55	132.2	C7885	919.4	524.95	172.55	56	42	FullVx Inf
C7787	5896	2761.5	852.3	C7887	9623.5	2151.5	843.05	203	183	NoVx Inf
C7791	127076	15347	3233.5	C7890	142906	26439.5	5675.5	642	647	FullVx Inf
C7790	43597	1245.5	295.4	C7891	27501.5	1571	354.45	375	312	BoostVx Inf
C6097	50	50	50	C6099	50	50	53.095	4.1	3.7	NoVx Inf
C6081	3667.5	1995.9	1388.1	C6130	5990.5	2459	3786	300	261	BoostVx Inf
C6160	1060.85	548.2	654.45	C6177	1800	926.95	633.25	242	200	BoostVx Inf
C6211	11147.5	1497	1916.5	C6225	6817.5	837	977.95	425	594	NoVx Inf
C6210	4828.5	4433.5	2371	C6232	4660.5	5467.5	2672	176	257	PartVx Inf
C6273	2858	1454.5	819.8	C6280	5413	2134.5	1148.5	339	277	NoVx Inf
C6266	27348.5	6534.5	4314.5	C6282	40689	10414	5710.5	546	475	NoVx Inf
C6272	5718	1943.5	1197.85	C6284	7801	2278.5	1596	312	190	BoostVx Inf
C6279	838.2	91.5	117.785	C6286	424.15	50	81.385	24	15	NoVx Inf
C6335	10005.5	7152	4420.5	C6301	6462	3036.5	5085	128	107	BoostVx Inf
C6336	5038	2973	2286	C6303	4526	2366.5	2576.5	95	111	BoostVx Inf
C6311	151	4993.5	793.75	C6338	50	50	50	1.6	3.8	NoVx Inf
C6353	4218.67	3317.5	1225.47	C6380	2281	1203	511.05	195	324	BoostVx Inf
C6347	12020.5	4208	1475.2	C6383	15048.5	4339	2789.5	200	174	NoVx Inf
C6364	453.433	109.44	115.96	C6392	175.05	50	50	30	23	FullVx Inf
C6498	9942.5	4766	2686	C6414	7272.5	2444.5	811.25	270	297	BoostVx Inf
C6481	32341	2200.5	1230.9	C6419	40191	2824.5	1167.83	627	784	BoostVx Inf
C6480	5750.5	4246.5	1690.33	C6420	5046.5	1995.5	2046.67	350	390	BoostVx Inf
C6479	3143.5	4057	1088.17	C6424	4598.5	2701.5	1456.27	143	197	BoostVx Inf
C6409	19332.5	23185	2613.5	C6428	5989.5	7723.5	1354.85	302	477	BoostVx Inf
C6393	16229	18299	13971.5	C6429	15392	17757	18195.5	463	503	BoostVx Inf
C6357	4204.5	3337.5	332.65	C6432	6917.5	5134.5	535.35	258	318	BoostVx Inf
C6402	43038.3	8852	5735.67	C6433	12271.7	4547.25	1602	392	283	BoostVx Inf
C6422	2452	802.65	165.25	C6434	243.167	172.7	50	24	143	BoostVx Inf
C6410	5798	2299	2332.2	C6448	3276	1563.5	1222	173	143	FullVx Inf
C6355	3012	5001.5	887.75	C6461	332.45	348.45	87.85	124	102	NoVx Inf
C6403	72.185	109.95	50	C6464	70.7	51.375	50	5.5	7	NoVx Inf
C6358	9698.5	3029	4442	C6466	14532	2426.5	11516.5	414	267	FullVx Inf
C6487	27245	36879.5	4707.5	C6511	14636.5	12932.5	1724	444	600	NoVx Inf
C6490	22195	24884.5	15273.5	C6515	18561.5	24695.5	11227	565	710	BoostVx Inf
C6488	7173.5	5596.5	4172	C6519	8234	4511.5	3680	438	440	NoVx Inf
C6467	2203.5	1611	2486	C6520	2280.5	598.25	803.75	227	292	PartVx Inf
C6502	2437.5	2354	2198	C6523	3811.5	2864	10517.5	207	181	BoostVx Inf
C6509	6714.67	2525.5	1557.5	C6524	5224.33	1467.5	1151.5	279	324	BoostVx Inf
C6503	4410	5353	3211	C6525	5686.5	3615.5	3917	265	250	FullVx Inf
C6600	27935.5	11506	1609.75	C6529	29910	15212.5	2135	537	632	BoostVx Inf
C6508	1568.5	1224	329.3	C6530	1891.5	1121.4	491.4	155	125	NoVx Inf
C6501	4908	1233.55	454.45	C6531	8761.5	985.7	534.85	457	361	FullVx Inf
C6471	3838.5	4981	910.05	C6532	2021	2776.5	491.35	170	315	FullVx Inf
C6477	6094.5	1506.1	1273.6	C6535	9931	2019.5	2216.5	291	265	BoostVx Inf
C6473	10477	6080.5	2264.5	C6538	14004.5	6546	2772	262	181	BoostVx Inf
C6470	12188	17465	5350	C6540	5865	4757.5	1739.65	305	530	FullVx Inf
C6495	4039.33	3783	665.233	C6542	1980.33	1626.5	253.733	123	126	NoVx Inf
C6491	2212	2036	261.85	C6544	2291	1074.5	397.2	125	104	NoVx Inf
C6500	6623	6116	1192.8	C6545	8920	9264.5	1136.6	293	241	NoVx Inf
C6550	8179	4408	2661	C6564	15308.5	4129.5	3431.5	381	458	BoostVx Inf
C6559	24280.5	13586	2735.5	C6567	5452.5	5747	806.25	198	210	BoostVx Inf
C6554	38822.5	30588.5	9273	C6568	14175.5	15746	5815.5	458	405	BoostVx Inf
C6549	16670.3	10157	4657	C6570	17944.3	10881	4812	652	513	BoostVx Inf
C6591	50	50	50	C6572	50	50	50	1.9	1.5	NoVx Inf
C6592	869.05	855.05	976.3	C6573	254.3	140.785	72.525	14	18	NoVx Inf
C6548	7221	1954	1524.05	C6574	3935.5	2254	703.6	66	75	NoVx Inf
C6641	34137	29363.5	6624.5	C6581	10303	12656	2880	483	434	BoostVx Inf
C6607	17176	18491.5	7023	C6582	10074.5	8069.5	4399	612	548	BoostVx Inf
C6642	5548	7028	1028.7	C6584	1108	1127.05	165.75	192	257	PartVx Inf
C6639	14656	2643	1770	C6585	19044	3710.5	1648	567	523	FullVx Inf
C6604	155.03	50	103.3	C6587	357.35	50	179.225	24	17	NoVx Inf
C6599	2799.67	4277.33	317.75	C6597	2863.33	3055.33	548.85	108	170	FullVx Inf
C6718	50	50	50	C6602	50	50	50	18	10	NoVx Inf
C6645	2367	3180.5	1136.6	C6609	683.967	1223	292.65	62	68	NoVx Inf
C6649	3287	2507	991.4	C6610	2172.33	1256.3	747.75	156	143	NoVx Inf
C6650	3286.5	175.35	107.85	C6612	2356	616.85	472	134	108	NoVx Inf
C6629	11877.5	3988	3683.5	C6616	2170.5	1023.2	1013.35	121	111	BoostVx Inf
C6606	6920.33	2704	489.85	C6619	2924.33	1572.5	365.7	240	331	FullVx Inf
C6647	12672	8130.5	4142.5	C6620	2702	1735.5	859.7	331	244	PartVx Inf
C6627	1308.5	3920	50	C6682	899.2	248.55	50	2.3	3.3	NoVx Inf
C6654	50	224.85	50	C6683	50	126.85	50	1.5	1	NoVx Inf
C6624	5837.33	3610	2737.5	C6686	5900.33	4963.5	3672.5	287	314	BoostVx Inf
C6663	36743.5	24686	4731.5	C6691	33425.5	29413.5	5005.5	679	687	NoVx Inf
C6673	29172.5	47433.5	6677.5	C6695	14661	25280.5	3433.5	568	641	FullVx Inf
C6665	1506.5	639.95	373.85	C6697	3426	1152.4	622.2	90	77	FullVx Inf
C6664	20604.5	11778	4760.5	C6698	34839	13331.5	7725.5	550	486	BoostVx Inf
C6669	11282	6654	5600	C6699	24328.5	7114	13050	471	397	BoostVx Inf
C6671	7484.5	10538	1943.5	C6701	2127	2690.5	641.75	103	204	FullVx Inf
C6678	4804.5	5850	2414.5	C6702	4661	8120.5	4278	253	319	PartVx Inf
C6676	50	1818	149.503	C6704	50	1472.2	50	3.2	4	NoVx Inf
C6791	10108.3	8219	862.1	C6706	9575.33	17195.5	6464.5	463	392	FullVx Inf
C6790	14039.3	24191.5	6528.5	C6708	9114.33	5510	793.367	362	514	FullVx Inf
C6793	8905.67	30785.3	1744.5	C6709	1928	1532.67	713.433	346	464	PartVx Inf
C6632	16102.5	17864.5	16888.5	C6715	15637	16353.3	17850.5	229	189	NoVx Inf
C6745	30241.5	36170	9356.5	C6752	25609.5	28182.5	7950	636	635	FullVx Inf
C6892	31132	15766.5	2638	C6753	35883	18219.5	2087.67	359	361	BoostVx Inf
C6899	44559.7	44559.7	5638	C6759	18209.5	18209.5	2297	593	543	NoVx Inf
C7083	16387.5	16387.5	6162	C6761	19114.5	19114.5	6181	540	534	BoostVx Inf
C7081	23334	23334	5176	C6762	21739.5	21739.5	2938.5	336	400	BoostVx Inf
C6746	23976	23976	2011	C6768	25491.7	25491.7	2478	533	505	BoostVx Inf
C7085	25404	29722	11995.5	C6780	20300	39235	14902.5	514	605	FullVx Inf
C7078	12466	24345.7	5362.67	C6781	9131.67	13039.7	3348	311	289	BoostVx Inf
C6735	19521	30221	3178.33	C6834	21377.5	30842	4481	591	497	BoostVx Inf
C6748	7459	8549.5	2942.67	C6836	5194	4514.5	3412	354	347	FullVx Inf
C6750	21562.3	9249.67	4933.33	C6837	45517.7	17248	8555.67	541	560	BoostVx Inf
C6730	15946.3	19617	3643	C6838	12711.3	13052	4467.67	503	419	BoostVx Inf
C6893	1330.33	857.65	254.25	C6839	1941.5	714	226.65	138	111	FullVx Inf
C6902	13765	17945	4911.67	C6846	13055	13689.5	4833.33	547	421	FullVx Inf
C6807	9026.33	9282	1702	C6847	5701.67	5392.5	773.367	472	630	BoostVx Inf
C6797	18379	51621.3	9501.33	C6854	20674	46014.3	13891.7	540	558	BoostVx Inf
C6808	21677	42077.5	7951.5	C6855	13364.5	34251.5	6212	571	700	NoVx Inf
C6832	19981.5	25590	6256	C6856	26040	17526.5	11608	464	442	NoVx Inf
C6905	5678	5666	1152.87	C6863	15442.5	7403.5	1804	259	210	NoVx Inf
C6801	29550.5	38081.5	6500	C6864	27138	30941	6086.5	447	481	BoostVx Inf
C6800	4516.5	11405.5	1532.67	C6866	4587	8711.5	1334.03	101	269	BoostVx Inf
C6811	32432.5	44713	6749.67	C6867	34893	48630	12920.3	592	116	FullVx Inf
C6817	40414	41317	7205	C6869	40205.5	29217.5	31760	529	602	BoostVx Inf
C6822	1368.5	50	50	C6872	3082.5	74.6533	50	158	102	NoVx Inf
C6799	83.195	2321.5	218.7	C6873	50	1195.5	50	3.1	2.8	NoVx Inf
C6810	20135	5880	1304.5	C6874	15016.5	4831	1138.4	343	365	NoVx Inf
C6829	2088	780.633	964.2	C6877	3068.5	994	1333.67	158	107	NoVx Inf
C6825	3045	2154.5	1445.67	C6878	6308.5	3009.5	3423.5	383	344	FullVx Inf
C6828	50	50	50	C6879	50	50	50	2.6	2.2	NoVx Inf
C6809	12402	3918.5	2977.5	C6880	23003.5	3552	3644.5	260	181	NoVx Inf
C6815	10511.5	9643	2778.67	C6883	6776	4539.5	1419.1	442	423	BoostVx Inf
C6923	5604.5	513.75	1241	C6909	13248.5	523.85	861.75	321	235	NoVx Inf
C6921	4583.5	12380.5	3762.67	C6912	6504	5374	2303	385	377	BoostVx Inf
C6920	6569	6015	1430.67	C6917	9824	2111	1844.5	174	122	BoostVx Inf
C6956	21898.5	39742.5	2708	C6973	17551.5	55912.5	3481	611	614	BoostVx Inf
C6960	2820	7557	2235	C6976	1548.5	4316	1283	171	102	BoostVx Inf
C6929	1920.33	231.35	251.4	C6981	2688.67	276.8	380.35	131	79	FullVx Inf
C6932	24962.5	57319	23885	C6982	9631	42593	11921	530	461	NoVx Inf
C6930	7640	1671	2148.1	C6983	2495.5	949.9	848.85	302	296	NoVx Inf
C6934	27649.7	61861	13231.5	C6984	23201.7	62206.5	15374	558	537	NoVx Inf
C7006	18549.5	16242.5	13441	C6985	34606.5	13687	22090.3	375	338	NoVx Inf
C6928	320.5	108.21	59.215	C6986	227.1	140.375	100.83	7.8	6.9	NoVx Inf
C7003	44126.5	75807.5	46653	C6987	54360	106385	49022	745	682	NoVx Inf
C7005	17385	2069	5750	C6990	17773.3	1672	4363	391	516	NoVx Inf
C7007	7175	13455	5842.5	C6993	7611.5	12310	6344.5	431	449	FullVx Inf
C6939	6652	4982	792.7	C6996	17019.5	8348	1430	515	411	BoostVx Inf
C6949	37312	50924.5	12309.5	C7011	33766.7	50407	11673	566	562	FullVx Inf
C6967	1176.65	273.7	513.45	C7017	3199.5	1109.3	996.95	165	126	BoostVx Inf
C6955	7125.5	1481.6	1520	C7022	5768.5	1507	2100.5	166	198	NoVx Inf
C6950	20316.5	47318.5	12048.7	C7025	15302.5	40175	14444.3	458	498	NoVx Inf
C6933	29474	45927	9940.5	C7026	28082.5	50323.5	7860.5	631	468	NoVx Inf
C6964	7704.5	4693	288.8	C7090	2415.5	1590	356.65	164	136	NoVx Inf
C6961	5671.5	13532	2764	C7092	7008	11798.5	4084	160	190	FullVx Inf
C6946	5693.67	3573	821.2	C7098	7238.33	6649.5	2093.5	147	92	FullVx Inf
C6942	18854.5	17956	5686.5	C7099	36242.5	33182.5	10429.5	512	422	NoVx Inf
C7033	5507	2755	794.35	C7101	22010.5	7556	2318	200	116	BoostVx Inf
C7036	50	50	50	C7103	50	50	50	208	162	BoostVx Inf
C7140	830.433	110.05	50	C7105	3492.67	405.133	77.55	96	47	NoVx Inf
C7046	2638.5	5554	1804.5	C7116	18330	9677.5	1277.45	446	483	BoostVx Inf
C7053	4828.5	2081	409.1	C7118	3407	1701	317.6	107	99	FullVx Inf
C7035	24660	48186	3909.5	C7119	13845.7	23646	2099.5	422	466	BoostVx Inf
C7040	383.633	50	50	C7121	1081.9	50	50	29	11	NoVx Inf
C7030	3033	459.667	160	C7122	3766	798.9	326.55	162	115	FullVx Inf
C7066	20009.7	32130	4655.5	C7124	12477.7	11511.5	2277	333	366	BoostVx Inf
C7060	27047	26548	2434	C7125	22282.5	14146.5	1866	445	451	BoostVx Inf
C7062	4181.67	1915.5	190.35	C7126	2993.33	1477	94.59	145	123	FullVx Inf
C7061	13995.5	14905.5	6468.5	C7127	12332.5	16750.5	4863	248	279	NoVx Inf
C7043	50	1049.4	352.95	C7130	50	529.7	50	1.7	1.2	NoVx Inf
C7047	5952.33	3296.5	1462	C7131	5227	2214	750.3	402	397	BoostVx Inf
C7041	42455.5	27692.5	8405	C7132	42947	29782.5	8886	679	631	BoostVx Inf
C7063	13718	17078	5669	C7147	23978.5	19310.5	7018.33	557	500	BoostVx Inf
C7001	34628	23765.5	8612	C7149	20530	17702.5	6023	547	587	BoostVx Inf
C7278	5696.67	5203.5	3556	C7196	8962.33	7523	3139	312	268	BoostVx Inf
C7279	6281	3471.5	1301.53	C7197	5873.67	4114.5	1463.3	231	213	NoVx Inf
C7275	3138.5	283.8	148.8	C7200	5434	675.3	415.25	177	106	FullVx Inf
C7280	19751.5	18051	6851.5	C7201	28497	21557	13367	479	421	BoostVx Inf
C7276	14523.7	15400.5	3732	C7202	20600	32864	7610	460	404	FullVx Inf
C7175	24953.5	13343.5	5738.5	C7205	41085.5	13992	8597.5	544	491	BoostVx Inf
C7178	5289	4126.5	836.65	C7206	6668.67	4963.5	1493.3	220	222	FullVx Inf
C7179	25584.5	19391	4806	C7223	34582	30686.5	5658.67	577	599	FullVx Inf
C7189	2020	145.753	600.4	C7226	3031.5	552.5	1350.35	106	89	FullVx Inf
C7185	2876	4877	2469.5	C7227	4950	4854.67	2627	186	147	PartVx Inf
C7266	21498.5	29936.3	8268.67	C7233	18902	14233	7495.33	399	459	BoostVx Inf
C7160	4308	4089.5	3181.67	C7236	4703	3957	3495.67	99	97	NoVx Inf
C7169	7484	5147	334.6	C7241	4504.67	3171.5	99.095	253	355	NoVx Inf
C7172	3980.33	5057	1299.57	C7251	10157.7	8680.5	2906.33	389	471	FullVx Inf
C7168	11550.7	2873.33	1269.5	C7253	25059	6110	3312.5	353	392	BoostVx Inf
C7166	7192.5	5170	2406	C7254	4803.5	2957.5	1226.65	186	229	BoostVx Inf
C7180	650.033	50	50	C7255	15964	8307	4246.67	390	452	BoostVx Inf
C7182	17904.2	29808	5668	C7256	11658	22452	5045	482	478	FullVx Inf
C7158	30122	27103	10937	C7260	18051.5	18604	12427.5	680	594	FullVx Inf
C7277	5742	3785	1249.5	C7270	3398.33	2635.5	879.25	187	160	BoostVx Inf
C7273	369.833	50	1017.25	C7271	618.667	91.785	495.85	18	15	NoVx Inf
C7459	57004	32600	29079	C7399	92417	52254	57818	576	428	FullVx Inf
C7171	2606	2014	649.9	C7258	3576.5	2111	1003.2	117	99	PartVx Inf
C7427	27393.5	15283.5	14080.5	C7401	34866.5	20768	13302.5	349	419	BoostVx Inf
C7461	15110	6085.5	6093.5	C7403	31252.5	6356	8681	247	167	FullVx Inf
C7460	8111	2598	6730	C7404	12918.7	4379	9254	239	135	FullVx Inf
C7426	6302	1810	1893	C7407	5951	1733	2233	139	143	BoostVx Inf
C7434	25019	16650.5	6344.5	C7408	32453.7	27141.5	7884.5	415	352	NoVx Inf
C7436	10176.7	6596	1782	C7409	10379	5282.5	2296	138	123	NoVx Inf
C7449	1656.67	967.9	1445	C7410	1648	741.65	1204.85	28	24	NoVx Inf
C7437	26305.5	25124	7470.5	C7420	29826	17337.5	9777	413	477	BoostVx Inf
C7431	14190.5	6713	1254.5	C7421	14842.5	10112.5	1136	366	374	BoostVx Inf
C7432	2928	24611	2974.5	C7424	571.95	4435.5	401.4	45	16	NoVx Inf
C7442	26848	49796.5	13208.5	C7463	18337	24630.5	8130.5	421	421	BoostVx Inf
C7446	22012.5	24307.5	3367	C7468	26790	32456	3442.5	492	469	BoostVx Inf
C7443	31761	10755	4825	C7469	37985.5	10120	5252.5	564	543	FullVx Inf
C7441	370.75	95.275	170.2	C7470	403.1	138.675	203.4	15	12	FullVx Inf
C7480	13342.5	19893.5	4893.5	C7471	15782	23628	6038	410	396	BoostVx Inf
C7519	8627	5362	1149.5	C7481	19396.5	11374	3304.5	563	371	BoostVx Inf
C7529	7441	10124.5	5761.5	C7482	7505.67	14762	7711	229	168	FullVx Inf
C7438	15845.7	34335	5817	C7485	9955.67	23265.5	5160.5	477	406	BoostVx Inf
C7518	4735.67	6156.5	1940.5	C7487	7044.5	8772	5325.5	174	145	BoostVx Inf
C7521	18056	20970	8742	C7489	26146.5	25055.5	19431.5	582	455	FullVx Inf
C7526	1285.5	50	50	C7490	1593.33	63.125	50	87	66	BoostVx Inf
C7517	2628.67	753	226.2	C7491	5328.67	1557.15	701.35	235	137	BoostVx Inf
C7513	24888	23881.5	11691	C7492	36071	39602.5	17299	621	539	NoVx Inf
C7523	365.5	701.35	927.5	C7493	216.65	111.05	50.02	23	12	NoVx Inf
C7524	50	1108.95	52.775	C7494	50	1234.85	50.915	1.9	1.3	NoVx Inf
C7514	6233	9196.5	642.2	C7496	9034	14819.5	740.55	342	270	BoostVx Inf
C7561	27498.5	31223	4793	C7500	30057	29555.5	9238.5	630	445	BoostVx Inf
C7571	15651	8021	3718.5	C7507	17346.5	10511.7	7780	327	277	BoostVx Inf
C7564	2912	383	369.2	C7510	6097	617.15	344.233	103	75	FullVx Inf
C7591	10764.5	1975	922.95	C7533	8245.5	1335.6	1252.67	234	214	BoostVx Inf
C7575	40074.5	21521.5	15397.3	C7534	26464	15670.5	8326.67	675	559	FullVx Inf
C7587	24837	9207	2685	C7535	24067	13450	2934	493	357	BoostVx Inf
C7586	15622.5	4441.5	838.6	C7539	11586	4829	895.25	254	207	BoostVx Inf
C7580	8037.5	11720.3	5299.75	C7542	8795.5	9804	5797	375	246	BoostVx Inf
C7583	3759.5	6547.5	4377.75	C7543	11913.5	37714.5	12270.8	601	134	BoostVx Inf
C7644	10119.5	3893.5	5969	C7658	7266	2684.5	5406.5	283	283	FullVx Inf
C7654	5919	5660.5	2144.5	C7659	5406	9021	1834	153	236	BoostVx Inf
C7651	4361	2943.33	3724	C7660	5466.5	1684.67	4009.25	352	257	PartVx Inf
C7626	17828.5	19670.5	1411	C7661	17134.5	24667.5	2227	629	602	BoostVx Inf
C7621	20150	6541.25	2218.5	C7662	28785.5	8608.75	3613.75	630	581	BoostVx Inf
C7653	14376.5	14941.5	2140	C7663	15172.5	12565.5	2364.67	528	381	BoostVx Inf
C7647	13524.5	23870	12409	C7664	20113	51522	26744.5	608	580	BoostVx Inf
C7657	13640.5	9382.33	2295.5	C7665	19092	9418.33	5249	428	342	BoostVx Inf
C7624	1664	214.75	76.13	C7672	2090.5	254.95	98.045	47	58	NoVx Inf
C7645	11359.5	16389	8752.5	C7673	14299	13646.7	10973.5	360	333	NoVx Inf
C7700	39125	32664	21145.5	C7674	51526.5	79394.5	59577.5	814	153	BoostVx Inf
C7634	258.85	882	50	C7682	532.7	321.9	50	42	26	NoVx Inf
C7633	1249.5	858.6	1101	C7683	459.65	178.8	590.3	28	24	NoVx Inf
C7649	29178.5	26534	43637.5	C7685	19636.5	22682.5	21852	387	429	PartVx Inf
C7638	3077	305.35	195.75	C7687	8371.5	504.9	597.6	246	142	FullVx Inf
C7640	16797.5	12585.5	1636	C7688	26163	18554	3084.5	601	522	BoostVx Inf
C7641	24799.5	18965.7	11458.5	C7689	26754.5	18253.7	13913	463	473	BoostVx Inf
C7628	14450.5	15713.5	4607.5	C7691	13342	13850.5	5136	396	220	NoVx Inf
C7635	2295.5	2133.5	2980.5	C7695	1116.3	533.233	1055.25	84	65	NoVx Inf
C7730	23429	7438.33	1777.33	C7734	30001.5	9424	3316.67	519	513	BoostVx Inf
C7702	6601	2235	2645	C7735	15415.5	3637.67	2833.33	130	108	FullVx Inf
C7770	31629	17699.3	3397.67	C7738	27629	20103.3	6178.33	517	499	BoostVx Inf
C7711	6668.33	4920.67	7378	C7746	7122.67	5027.67	7930.33	162	108	FullVx Inf
C7171	2606	2014	649.9	C7259	5807.33	2434	962.65	126	99	PartVx Inf

## Sheet: Figure 6
Maternal Sample ID	Maternal B.1	Maternal BA.1	Maternal BA.5	Umbilical Cord Sample ID	Umbilical Cord B.1	Umbilical Cord BA.1	Umbilical Cord BA.5	Delivery Year	Maternal IgG	Vaccine Manufacturer	Group
C7728	9701	20828.5	2254.5	C7761	16740.5	34544	4807	2022	612	pfizer	BoostVx Inf
C7715	4877	11116	1381	C7762	6680	12130	1882	2022	300	pfizer	BoostVx Inf
C7727	13291.5	6095.5	4869.5	C7763	15256.5	6128.5	3580.5	2022	330	pfizer	BoostVx Inf
C7726	5641.5	1466.5	715.75	C7764	8636	2359.5	2233	2022	114	pfizer	BoostVx Inf
C7725	16928.5	13538	4476	C7765	92032	8437	3918	2022	381	pfizer	BoostVx Inf
C7707	2284	2430	414.7	C7766	3050.5	2223.67	313.25	2022	96	pfizer	FullVx Inf
C7793	7789	18361.3	7318	C7776	12678.5	27360.7	15370	2022	415	moderna	FullVx Inf
C7704	12034.5	14080.5	4200.5	C7781	11818.5	9394	3045.5	2022	456	pfizer	BoostVx Inf
C7819	1145	1518.5	1601.5	C7852	2011.5	3059	2498.5	2022	120	pfizer	FullVx Inf
C7815	10493.5	14990.5	17270	C7854	6989	6256	6001.5	2022	520	pfizer	BoostVx Inf
C7830	21207.5	7881.5	1343.6	C7860	37639.5	16090	2136	2022	603	pfizer	BoostVx Inf
C7802	16834.5	2019	886.85	C7876	22168	2331.5	2198	2022	360	pfizer	BoostVx Inf
C7805	31080.5	33649	11400.5	C7877	17224.5	33278	12288.5	2022	646	pfizer	FullVx Inf
C7803	1309.8	849.75	316.4	C7881	2578.5	648.65	73.215	2022	158	moderna	BoostVx Inf
C7800	21190	6458.5	3375	C7882	7225.5	2556.5	930.7	2022	469	pfizer	BoostVx Inf
C7808	15396	7072	2037	C7884	6269.5	2214.33	798.4	2022	517	moderna	FullVx Inf
C7796	490.85	801.55	132.2	C7885	919.4	524.95	172.55	2022	42	pfizer	FullVx Inf
C7791	127076	15347	3233.5	C7890	142906	26439.5	5675.5	2022	647	moderna	FullVx Inf
C6081	3667.5	1995.9	1388.1	C6130	5990.5	2459	3786	2021	261	pfizer	BoostVx Inf
C6210	4828.5	4433.5	2371	C6232	4660.5	5467.5	2672	2021	257	moderna	PartVx Inf
C6272	5718	1943.5	1197.85	C6284	7801	2278.5	1596	2021	190	pfizer	BoostVx Inf
C6335	10005.5	7152	4420.5	C6301	6462	3036.5	5085	2022	107	pfizer	BoostVx Inf
C6353	4218.67	3317.5	1225.47	C6380	2281	1203	511.05	2022	324	pfizer	BoostVx Inf
C6364	453.433	109.44	115.96	C6392	175.05	50	50	2022	23	pfizer	FullVx Inf
C6498	9942.5	4766	2686	C6414	7272.5	2444.5	811.25	2022	297	pfizer	BoostVx Inf
C6481	32341	2200.5	1230.9	C6419	40191	2824.5	1167.83	2022	784	pfizer	BoostVx Inf
C6480	5750.5	4246.5	1690.33	C6420	5046.5	1995.5	2046.67	2022	390	pfizer	BoostVx Inf
C6479	3143.5	4057	1088.17	C6424	4598.5	2701.5	1456.27	2022	197	moderna	BoostVx Inf
C6409	19332.5	23185	2613.5	C6428	5989.5	7723.5	1354.85	2022	477	pfizer	BoostVx Inf
C6393	16229	18299	13971.5	C6429	15392	17757	18195.5	2022	503	pfizer	BoostVx Inf
C6357	4204.5	3337.5	332.65	C6432	6917.5	5134.5	535.35	2022	318	moderna	BoostVx Inf
C6402	43038.3	8852	5735.67	C6433	12271.7	4547.25	1602	2022	283	moderna	BoostVx Inf
C6422	2452	802.65	165.25	C6434	243.167	172.7	50	2022	143	pfizer	BoostVx Inf
C6490	22195	24884.5	15273.5	C6515	18561.5	24695.5	11227	2022	710	pfizer	BoostVx Inf
C6467	2203.5	1611	2486	C6520	2280.5	598.25	803.75	2022	292	pfizer	PartVx Inf
C6502	2437.5	2354	2198	C6523	3811.5	2864	10517.5	2022	181	pfizer	BoostVx Inf
C6509	6714.67	2525.5	1557.5	C6524	5224.33	1467.5	1151.5	2022	324	moderna	BoostVx Inf
C6600	27935.5	11506	1609.75	C6529	29910	15212.5	2135	2022	632	moderna	BoostVx Inf
C6501	4908	1233.55	454.45	C6531	8761.5	985.7	534.85	2022	361	moderna	FullVx Inf
C6471	3838.5	4981	910.05	C6532	2021	2776.5	491.35	2022	315	pfizer	FullVx Inf
C6477	6094.5	1506.1	1273.6	C6535	9931	2019.5	2216.5	2022	265	moderna	BoostVx Inf
C6473	10477	6080.5	2264.5	C6538	14004.5	6546	2772	2022	181	pfizer	BoostVx Inf
C6470	12188	17465	5350	C6540	5865	4757.5	1739.65	2022	530	pfizer	FullVx Inf
C6550	8179	4408	2661	C6564	15308.5	4129.5	3431.5	2022	458	pfizer	BoostVx Inf
C6554	38822.5	30588.5	9273	C6568	14175.5	15746	5815.5	2022	405	pfizer	BoostVx Inf
C6549	16670.3	10157	4657	C6570	17944.3	10881	4812	2022	513	moderna	BoostVx Inf
C6641	34137	29363.5	6624.5	C6581	10303	12656	2880	2022	434	pfizer	BoostVx Inf
C6607	17176	18491.5	7023	C6582	10074.5	8069.5	4399	2022	548	moderna	BoostVx Inf
C6642	5548	7028	1028.7	C6584	1108	1127.05	165.75	2022	257	pfizer	PartVx Inf
C6639	14656	2643	1770	C6585	19044	3710.5	1648	2022	523	moderna	FullVx Inf
C6599	2799.67	4277.33	317.75	C6597	2863.33	3055.33	548.85	2022	170	pfizer	FullVx Inf
C6629	11877.5	3988	3683.5	C6616	2170.5	1023.2	1013.35	2022	111	moderna	BoostVx Inf
C6606	6920.33	2704	489.85	C6619	2924.33	1572.5	365.7	2022	331	pfizer	FullVx Inf
C6647	12672	8130.5	4142.5	C6620	2702	1735.5	859.7	2022	244	moderna	PartVx Inf
C6624	5837.33	3610	2737.5	C6686	5900.33	4963.5	3672.5	2022	314	pfizer	BoostVx Inf
C6673	29172.5	47433.5	6677.5	C6695	14661	25280.5	3433.5	2022	641	moderna	FullVx Inf
C6665	1506.5	639.95	373.85	C6697	3426	1152.4	622.2	2022	77	moderna	FullVx Inf
C6664	20604.5	11778	4760.5	C6698	34839	13331.5	7725.5	2022	486	moderna	BoostVx Inf
C6669	11282	6654	5600	C6699	24328.5	7114	13050	2022	397	pfizer	BoostVx Inf
C6671	7484.5	10538	1943.5	C6701	2127	2690.5	641.75	2022	204	pfizer	FullVx Inf
C6678	4804.5	5850	2414.5	C6702	4661	8120.5	4278	2022	319	pfizer	PartVx Inf
C6791	10108.3	8219	862.1	C6706	9575.33	17195.5	6464.5	2022	392	moderna	FullVx Inf
C6790	14039.3	24191.5	6528.5	C6708	9114.33	5510	793.367	2022	514	pfizer	FullVx Inf
C6793	8905.67	30785.3	1744.5	C6709	1928	1532.67	713.433	2022	464	pfizer	PartVx Inf
C6745	30241.5	36170	9356.5	C6752	25609.5	28182.5	7950	2022	635	moderna	FullVx Inf
C6892	31132	15766.5	2638	C6753	35883	18219.5	2087.67	2022	361	moderna	BoostVx Inf
C7083	16387.5	16387.5	6162	C6761	19114.5	19114.5	6181	2022	534	pfizer	BoostVx Inf
C7081	23334	23334	5176	C6762	21739.5	21739.5	2938.5	2022	400	moderna	BoostVx Inf
C6746	23976	23976	2011	C6768	25491.7	25491.7	2478	2022	505	pfizer	BoostVx Inf
C7085	25404	29722	11995.5	C6780	20300	39235	14902.5	2022	605	pfizer	FullVx Inf
C7078	12466	24345.7	5362.67	C6781	9131.67	13039.7	3348	2022	289	pfizer	BoostVx Inf
C6735	19521	30221	3178.33	C6834	21377.5	30842	4481	2022	497	pfizer	BoostVx Inf
C6748	7459	8549.5	2942.67	C6836	5194	4514.5	3412	2022	347	pfizer	FullVx Inf
C6750	21562.3	9249.67	4933.33	C6837	45517.7	17248	8555.67	2022	560	pfizer	BoostVx Inf
C6730	15946.3	19617	3643	C6838	12711.3	13052	4467.67	2022	419	pfizer	BoostVx Inf
C6893	1330.33	857.65	254.25	C6839	1941.5	714	226.65	2022	111	moderna	FullVx Inf
C6902	13765	17945	4911.67	C6846	13055	13689.5	4833.33	2022	421	pfizer	FullVx Inf
C6807	9026.33	9282	1702	C6847	5701.67	5392.5	773.367	2022	630	pfizer	BoostVx Inf
C6801	29550.5	38081.5	6500	C6864	27138	30941	6086.5	2022	481	pfizer	BoostVx Inf
C6800	4516.5	11405.5	1532.67	C6866	4587	8711.5	1334.03	2022	269	pfizer	BoostVx Inf
C6811	32432.5	44713	6749.67	C6867	34893	48630	12920.3	2022	116	pfizer	FullVx Inf
C6817	40414	41317	7205	C6869	40205.5	29217.5	31760	2022	602	pfizer	BoostVx Inf
C6825	3045	2154.5	1445.67	C6878	6308.5	3009.5	3423.5	2022	344	pfizer	FullVx Inf
C6815	10511.5	9643	2778.67	C6883	6776	4539.5	1419.1	2022	423	pfizer	BoostVx Inf
C6921	4583.5	12380.5	3762.67	C6912	6504	5374	2303	2022	377	pfizer	BoostVx Inf
C6956	21898.5	39742.5	2708	C6973	17551.5	55912.5	3481	2022	614	pfizer	BoostVx Inf
C6960	2820	7557	2235	C6976	1548.5	4316	1283	2022	102	pfizer	BoostVx Inf
C6929	1920.33	231.35	251.4	C6981	2688.67	276.8	380.35	2022	79	pfizer	FullVx Inf
C7007	7175	13455	5842.5	C6993	7611.5	12310	6344.5	2022	449	pfizer	FullVx Inf
C6939	6652	4982	792.7	C6996	17019.5	8348	1430	2022	411	moderna	BoostVx Inf
C6949	37312	50924.5	12309.5	C7011	33766.7	50407	11673	2022	562	pfizer	FullVx Inf
C6967	1176.65	273.7	513.45	C7017	3199.5	1109.3	996.95	2022	126	moderna	BoostVx Inf
C6961	5671.5	13532	2764	C7092	7008	11798.5	4084	2022	190	pfizer	FullVx Inf
C6946	5693.67	3573	821.2	C7098	7238.33	6649.5	2093.5	2022	92	pfizer	FullVx Inf
C7033	5507	2755	794.35	C7101	22010.5	7556	2318	2022	116	pfizer	BoostVx Inf
C7036	50	50	50	C7103	50	50	50	2022	162	pfizer	BoostVx Inf
C7046	2638.5	5554	1804.5	C7116	18330	9677.5	1277.45	2022	483	pfizer	BoostVx Inf
C7053	4828.5	2081	409.1	C7118	3407	1701	317.6	2022	99	moderna	FullVx Inf
C7035	24660	48186	3909.5	C7119	13845.7	23646	2099.5	2022	466	pfizer	BoostVx Inf
C7030	3033	459.667	160	C7122	3766	798.9	326.55	2022	115	pfizer	FullVx Inf
C7066	20009.7	32130	4655.5	C7124	12477.7	11511.5	2277	2022	366	moderna	BoostVx Inf
C7060	27047	26548	2434	C7125	22282.5	14146.5	1866	2022	451	pfizer	BoostVx Inf
C7062	4181.67	1915.5	190.35	C7126	2993.33	1477	94.59	2022	123	moderna	FullVx Inf
C7041	42455.5	27692.5	8405	C7132	42947	29782.5	8886	2022	631	pfizer	BoostVx Inf
C7063	13718	17078	5669	C7147	23978.5	19310.5	7018.33	2022	500	moderna	BoostVx Inf
C7278	5696.67	5203.5	3556	C7196	8962.33	7523	3139	2022	268	pfizer	BoostVx Inf
C7275	3138.5	283.8	148.8	C7200	5434	675.3	415.25	2022	106	moderna	FullVx Inf
C7280	19751.5	18051	6851.5	C7201	28497	21557	13367	2022	421	pfizer	BoostVx Inf
C7276	14523.7	15400.5	3732	C7202	20600	32864	7610	2022	404	moderna	FullVx Inf
C7175	24953.5	13343.5	5738.5	C7205	41085.5	13992	8597.5	2022	491	pfizer	BoostVx Inf
C7178	5289	4126.5	836.65	C7206	6668.67	4963.5	1493.3	2022	222	moderna	FullVx Inf
C7189	2020	145.753	600.4	C7226	3031.5	552.5	1350.35	2022	89	pfizer	FullVx Inf
C7185	2876	4877	2469.5	C7227	4950	4854.67	2627	2022	147	pfizer	PartVx Inf
C7266	21498.5	29936.3	8268.67	C7233	18902	14233	7495.33	2022	459	moderna	BoostVx Inf
C7172	3980.33	5057	1299.57	C7251	10157.7	8680.5	2906.33	2022	471	pfizer	FullVx Inf
C7168	11550.7	2873.33	1269.5	C7253	25059	6110	3312.5	2022	392	moderna	BoostVx Inf
C7166	7192.5	5170	2406	C7254	4803.5	2957.5	1226.65	2022	229	pfizer	BoostVx Inf
C7180	650.033	50	50	C7255	15964	8307	4246.67	2022	452	pfizer	BoostVx Inf
C7182	17904.2	29808	5668	C7256	11658	22452	5045	2022	478	pfizer	FullVx Inf
C7158	30122	27103	10937	C7260	18051.5	18604	12427.5	2022	594	pfizer	FullVx Inf
C7277	5742	3785	1249.5	C7270	3398.33	2635.5	879.25	2022	160	pfizer	BoostVx Inf
C7459	57004	32600	29079	C7399	92417	52254	57818	2022	428	moderna	FullVx Inf
C7171	2606	2014	649.9	C7258	3576.5	2111	1003.2	2022	99	pfizer	PartVx Inf
C7427	27393.5	15283.5	14080.5	C7401	34866.5	20768	13302.5	2022	419	pfizer	BoostVx Inf
C7460	8111	2598	6730	C7404	12918.7	4379	9254	2022	135	moderna	FullVx Inf
C7437	26305.5	25124	7470.5	C7420	29826	17337.5	9777	2022	477	moderna	BoostVx Inf
C7431	14190.5	6713	1254.5	C7421	14842.5	10112.5	1136	2022	374	moderna	BoostVx Inf
C7446	22012.5	24307.5	3367	C7468	26790	32456	3442.5	2022	469	pfizer	BoostVx Inf
C7443	31761	10755	4825	C7469	37985.5	10120	5252.5	2022	543	pfizer	FullVx Inf
C7441	370.75	95.275	170.2	C7470	403.1	138.675	203.4	2022	12	moderna	FullVx Inf
C7480	13342.5	19893.5	4893.5	C7471	15782	23628	6038	2022	396	pfizer	BoostVx Inf
C7519	8627	5362	1149.5	C7481	19396.5	11374	3304.5	2022	371	moderna	BoostVx Inf
C7529	7441	10124.5	5761.5	C7482	7505.67	14762	7711	2022	168	pfizer	FullVx Inf
C7438	15845.7	34335	5817	C7485	9955.67	23265.5	5160.5	2022	406	pfizer	BoostVx Inf
C7518	4735.67	6156.5	1940.5	C7487	7044.5	8772	5325.5	2022	145	pfizer	BoostVx Inf
C7521	18056	20970	8742	C7489	26146.5	25055.5	19431.5	2022	455	pfizer	FullVx Inf
C7526	1285.5	50	50	C7490	1593.33	63.125	50	2022	66	moderna	BoostVx Inf
C7517	2628.67	753	226.2	C7491	5328.67	1557.15	701.35	2022	137	pfizer	BoostVx Inf
C7514	6233	9196.5	642.2	C7496	9034	14819.5	740.55	2022	270	pfizer	BoostVx Inf
C7561	27498.5	31223	4793	C7500	30057	29555.5	9238.5	2022	445	pfizer	BoostVx Inf
C7571	15651	8021	3718.5	C7507	17346.5	10511.7	7780	2022	277	pfizer	BoostVx Inf
C7564	2912	383	369.2	C7510	6097	617.15	344.233	2022	75	pfizer	FullVx Inf
C7591	10764.5	1975	922.95	C7533	8245.5	1335.6	1252.67	2022	214	pfizer	BoostVx Inf
C7575	40074.5	21521.5	15397.3	C7534	26464	15670.5	8326.67	2022	559	pfizer	FullVx Inf
C7587	24837	9207	2685	C7535	24067	13450	2934	2022	357	moderna	BoostVx Inf
C7586	15622.5	4441.5	838.6	C7539	11586	4829	895.25	2022	207	pfizer	BoostVx Inf
C7580	8037.5	11720.3	5299.75	C7542	8795.5	9804	5797	2022	246	pfizer	BoostVx Inf
C7583	3759.5	6547.5	4377.75	C7543	11913.5	37714.5	12270.8	2022	134	pfizer	BoostVx Inf
C7644	10119.5	3893.5	5969	C7658	7266	2684.5	5406.5	2022	283	pfizer	FullVx Inf
C7654	5919	5660.5	2144.5	C7659	5406	9021	1834	2022	236	pfizer	BoostVx Inf
C7651	4361	2943.33	3724	C7660	5466.5	1684.67	4009.25	2022	257	pfizer	PartVx Inf
C7626	17828.5	19670.5	1411	C7661	17134.5	24667.5	2227	2022	602	pfizer	BoostVx Inf
C7621	20150	6541.25	2218.5	C7662	28785.5	8608.75	3613.75	2022	581	pfizer	BoostVx Inf
C7653	14376.5	14941.5	2140	C7663	15172.5	12565.5	2364.67	2022	381	pfizer	BoostVx Inf
C7657	13640.5	9382.33	2295.5	C7665	19092	9418.33	5249	2022	342	pfizer	BoostVx Inf
C7700	39125	32664	21145.5	C7674	51526.5	79394.5	59577.5	2022	153	moderna	BoostVx Inf
C7649	29178.5	26534	43637.5	C7685	19636.5	22682.5	21852	2022	429	pfizer	PartVx Inf
C7638	3077	305.35	195.75	C7687	8371.5	504.9	597.6	2022	142	moderna	FullVx Inf
C7640	16797.5	12585.5	1636	C7688	26163	18554	3084.5	2022	522	pfizer	BoostVx Inf
C7641	24799.5	18965.7	11458.5	C7689	26754.5	18253.7	13913	2022	473	pfizer	BoostVx Inf
C7730	23429	7438.33	1777.33	C7734	30001.5	9424	3316.67	2022	513	moderna	BoostVx Inf
C7702	6601	2235	2645	C7735	15415.5	3637.67	2833.33	2022	108	pfizer	FullVx Inf
C7770	31629	17699.3	3397.67	C7738	27629	20103.3	6178.33	2022	499	moderna	BoostVx Inf
C7711	6668.33	4920.67	7378	C7746	7122.67	5027.67	7930.33	2022	108	pfizer	FullVx Inf
C7171	2606	2014	649.9	C7259	5807.33	2434	962.65	2022	99	pfizer	PartVx Inf
